# Supplementary material for: Industrial green transformation efficiency and its driving factors in resource-based cities: the case of the Yellow River Basin
Source: Sci Rep. 2026 Jun 15;16:23327. doi: 10.1038/s41598-026-57086-0 (PMC13408764; doi:10.1038/s41598-026-57086-0)
Supplement: Supplementary file 1 — Supplementary Material 1 [file 41598_2026_57086_MOESM1_ESM.xlsx]

## Sheet: Sheet1
dum	city	year	Total industrial fixed assets (in billions of yuan)	Number of industrial employees（10 000people ）	Industrial electricity consumption (10 000 kWh)	Total industrial water consumption (100 million cubic meters)	Industrial added value (in billions of yuan)	Industrial sulfur dioxide emissions (tons)	Industrial smoke and dust emissions (tons)	Industrial wastewater discharge volume (10000 tons)
1	Datong	2010	1549.95	19.43	350818	1.252	298.8	97416	77185	4832
2	Shuozhou	2010	1050.42	6.162	550207	1.0311	364.1	137040	24847	1535
3	Yangquan	2010	1034.19	14.29	758772	0.9822	227.76	109377	18891	1134
4	Changzhi	2010	2198.57	18.38	973358	1.5228	576.37	121102	64370	5241
5	Jincheng	2010	1632.8	14.82	1577849	1.8817	443.89	98125	48202	5188
6	Xinzhou	2010	792.83	4.89	348319	0.7034	176.04	78831	15163	1452
7	Jinzhong	2010	1510.32	15.2	934079	1.2247	378.97	96699	36121	2189
8	Linfen	2010	1471.15	10.8	542167	1.0606	474.63	66627	57998	3068
9	Yuncheng	2010	1457.64	10.77	2353264	1.2162	315.25	121407	48997	11854
10	Lüliang	2010	2308.51	11.97	908001	1.1595	568.68	74126	60902	6052
11	Baotou	2010	2870.79	14.85	2501954	2.6157	1188.78	174718	32563	4833
12	Wuhai	2010	707.68	4.58	962213	0.9	258.01	100000	19316	4352
13	Ordos	2010	3944.31	6.8	2163213	2.26	1391.12	225519	97957	3377
14	Dongying	2010	4069.77	5.52	2163213	1.51	1612.02	70995	5873	10559
15	Zibo	2010	4147.82	32.95	2660711	2.25	1612.07	163602	38271	21212
16	Linyi	2010	2381.4	20.3	3269214	1.78	1009.32	87757	31344	10077
17	Zaozhuang	2010	1430.86	16.53	916636	1.08	749.34	75952	13142	16185
18	Jining	2010	3835.36	29.65	1760854	2.28	1237.23	118716	22090	16212
19	Tai'an	2010	2379.95	26.53	1190380	1.11	950.02	67699	18248	4579
20	Sanmenxia	2010	1358.61	10.54	873045	2.059	562.42	114668	44816	3602
21	Luoyang	2010	3286.18	20	3373494	7.141	1243.78	211027	92344	5741
22	Jiaozuo	2010	1354.37	14.25	1813545	3.927	804.18	78217	32880	21807
23	Hebi	2010	531.79	9.53	257298	0.668	283.38	48337	11703	5680
24	Puyang	2010	816.85	10.39	411312	2.72	476.42	23670	21386	9370
25	Pingdingshan	2010	1879.13	23.96	1388573	4.601	821.08	114674	60082	6107
26	Nanyang	2010	1328.51	21.23	1021341	7.82	910.56	51762	12914	11070
27	Yan'an	2010	2180	7.8	265487	0.29	614.45	11196	7000	1390
28	Tongchuan	2010	334.65	3.95	1023596	1.62	103.99	16343	3336	328
29	Weinan	2010	1466.22	12.68	780287	1.84	339.71	287814	19223	3245
30	Xianyang	2010	1214.22	11.78	292593	0.76	480.7	86305	11757	7149
31	Baoji	2010	1310.49	12.42	518317	1.3	497.4	57851	8714	11521
32	Yulin	2010	3058.12	7.12	2585213	0.75	1178.34	110499	22168	5099
33	Jinchang	2010	788.17	4.68	396500	0.9017	152.36	86896	13815	1614
34	Baiyin	2010	567.14	6.89	674194	0.7676	144.09	110014	14027	1463
35	Wuwei	2010	162.56	1.96	327222	0.7703	60.47	4830	2901	741
36	Zhangye	2010	190.5	2.42	201542	0.4658	55.42	21084	8092	987
37	Qingyang	2010	403.98	0.55	215642	0.95	193.48	4084	1404	180
38	Pingliang	2010	323.64	3.62	169187	0.6445	88.42	59643	4756	1410
39	Longnan	2010	143.7	1.86	255777	0.071	33.62	6642	450	842
40	Shizuishan	2010	551.41	4.46	2712200	1.325	162.67	112839	72071	1864
1	Datong	2011	1846.35	20.64	381399	1.3978	351.256	143447	66212	5891
2	Shuozhou	2011	1471.71	7.192	550283	0.86341	445.163	138938	32126	1489
3	Yangquan	2011	1548.28	15.85	747692	0.876854	262.847	101156	31141	779
4	Changzhi	2011	2619.01	18.77	973790	1.6206	740.009	146678	214965	7287
5	Jincheng	2011	1954.8	15.9	1585618	1.8935	520.986	94469	72876	5601
6	Xinzhou	2011	1015.82	5.93	375235	0.812831	244.177	76435	104639	2443
7	Jinzhong	2011	1627.84	15.1	971241	1.0921	410.074	108235	787537	2065
8	Linfen	2011	1717.37	10.7	605336	1.0295	615.247	100599	102666	4086
9	Yuncheng	2011	1538.4	10.42	2353118	1.6404	404.037	121687	52170	4934
10	Lüliang	2011	2841.68	13.07	913358	1.0945	756.353	84674	127606	2009
11	Baotou	2011	2962.91	18.26	2586057	23.6	1379.79	210014	97299	9327
12	Wuhai	2011	930.1	4.66	1020465	0.953	299.601	116624	25831	6157
13	Ordos	2011	5024.94	8.83	2457970	2.64	1598.38	226268	168612	2163
14	Dongying	2011	4903.8	6.43	2457970	1.51	1699.13	59095	6793	9701
15	Zibo	2011	4592.98	35.86	2660710	2.25	1691.92	228815	65843	17922
16	Linyi	2011	2768.96	19.08	3269214	1.78	1081.21	106127	44424	13216
17	Zaozhuang	2011	1674.18	16.57	916636	1.08	795.698	76113	25860	10801
18	Jining	2011	4049.05	34.04	1760871	2.28	1316.58	140451	40963	16690
19	Tai'an	2011	2844.46	26.17	1190401	1.11	978.528	77588	23685	8019
20	Sanmenxia	2011	1585.46	11.96	836500	2.246	620.588	114494	36862	6080
21	Luoyang	2011	3299.98	22.5	3373451	7.21	1378.33	174855	56524	9334
22	Jiaozuo	2011	1624.54	18.06	1813545	4.108	873.489	51824	29880	11489
23	Hebi	2011	648.41	10.22	265464	0.722	309.356	37804	11857	4894
24	Puyang	2011	985.84	12.79	413296	3.1	501.11	22474	20527	5740
25	Pingdingshan	2011	2259.78	25.05	1390998	4.986	855.336	107978	75104	6670
26	Nanyang	2011	1667.32	27.13	1024132	6.677	974.972	80166	22208	7591
27	Yan'an	2011	2472.05	8.25	295567	0.33	736.427	17587	7453	2029
28	Tongchuan	2011	397.37	3.6	964405	1.62	123.05	20133	39258	350
29	Weinan	2011	1638.18	13.68	780292	2.04	444.627	305987	45609	3194
30	Xianyang	2011	1405.72	12.36	328701	0.77	582.351	69779	30310	7000
31	Baoji	2011	1510.86	12.57	518317	1.65	569.328	43711	14940	4965
32	Yulin	2011	3922.7	7.02	2585213	0.87	1490.63	212252	203733	4892
33	Jinchang	2011	1014.53	5.1	396787	0.9986	147.622	113193	15459	1964
34	Baiyin	2011	701.61	6.75	674194	0.8502	166.459	119912	15288	1439
35	Wuwei	2011	146.7	1.94	321773	0.8331	72.973	1462	9796	921
36	Zhangye	2011	197.78	2.5	201475	0.5159	64.6667	31920	14479	2257
37	Qingyang	2011	489.72	0.39	215691	1.17	237.523	6092	5442	355
38	Pingliang	2011	354.56	3.71	169187	1.3978	98.1171	54458	10150	2486
39	Longnan	2011	168.74	1.8	255777	0.0787	39.2432	5618	6380	1037
40	Shizuishan	2011	910.59	4.37	2712200	1.37	187.963	95992	85442	1435
1	Datong	2012	1642.31	21.372	415775	1.67	413.004	135097	62421	5985
2	Shuozhou	2012	1894.34	8.079	550494	0.99	563.859	114780	28915	1167
3	Yangquan	2012	1216.06	16.67	735839	0.88	313.483	98713	25639	500
4	Changzhi	2012	2885.77	18.94	974859	2.06	847.683	136945	203124	8659
5	Jincheng	2012	2598.58	15.55	1595394	2.0171	608.825	82579	70116	5689
6	Xinzhou	2012	1222.54	6.21	405831	0.85	288.224	65524	97107	2338
7	Jinzhong	2012	2132.63	14.8	1013410	1.1216	481.477	111377	73201	3929
8	Linfen	2012	2051.72	11.4	677027	1.1214	690.272	92469	5168812	7329
9	Yuncheng	2012	1734.83	18.33	2353419	1.22	417.669	121687	58670	5448
10	Lüliang	2012	3593.98	22.8	922677	1.3	865.549	14328	121730	1521
11	Baotou	2012	3629.69	19.02	2702189	2.9032	1380.63	209781	78946	7394
12	Wuhai	2012	1126.72	4.75	1088757	0.893	303.836	112397	39267	3024
13	Ordos	2012	6298.58	10.2	2793517	2.5	1825.37	225666	260939	1783
14	Dongying	2012	6651.97	7.18	2793517	1.56	1924.75	55457	5810	10153
15	Zibo	2012	5302.24	37.35	2660712	2.47	1819.31	219273	58999	16621
16	Linyi	2012	3400.5	22.52	3269216	1.96	1153.05	99439	40363	10335
17	Zaozhuang	2012	1772.49	17.92	916636	0.93676	868.231	75264	24068	10412
18	Jining	2012	4869.06	35	1760943	2.32	1451.8	131236	45823	16855
19	Tai'an	2012	3356.02	29.99	1190477	1.59	1065.09	70980	19577	8423
20	Sanmenxia	2012	2092.68	11.27	873832	2.305	670.534	107849	23541	6687
21	Luoyang	2012	3750.39	21.8	3373589	7.337	1485.78	136354	46088	8410
22	Jiaozuo	2012	2086.17	18.55	1813545	4.129	923.845	68835	29808	11572
23	Hebi	2012	719.85	10.3	274248	0.782	334.535	36623	9751	4627
24	Puyang	2012	1230.58	12.49	416674	3.105	556.661	24243	14792	7475
25	Pingdingshan	2012	2059.88	26.59	1387721	8.043	793.502	102966	73976	7757
26	Nanyang	2012	2133.82	27.03	1028708	6.102	1015.89	64761	18507	7382
27	Yan'an	2012	2875.11	8.37	329902	0.33	838.014	17616	21324	2648
28	Tongchuan	2012	450.35	4.12	895113	1.37	147.559	18098	41583	433
29	Weinan	2012	1838.88	11.99	780316	1.86	494.255	152298	22482	2581
30	Xianyang	2012	1817.42	11.97	369453	0.85	689.15	67248	15684	6033
31	Baoji	2012	1617.74	12.65	518317	1.76	681.693	30534	12342	5639
32	Yulin	2012	3218.71	6.8	2585213	0.83	1786.07	206242	206949	4719
33	Jinchang	2012	1282.64	5.06	397475	0.8296	151.636	104951	11669	1848
34	Baiyin	2012	873.4	6.1	674194	1.0215	197.854	106941	12155	1046
35	Wuwei	2012	246.24	1.83	329176	1.2107	101.51	1523	8047	947
36	Zhangye	2012	238.31	2.46	201662	0.5815	70.2852	30398	17174	2035
37	Qingyang	2012	614.98	0.49	215786	0.77	280.396	5740	5152	266
38	Pingliang	2012	377.4	4.08	169187	1.13	116.708	33796	9806	4252
39	Longnan	2012	224.78	1.81	255778	0.2665	45.9385	4594	4441	1784
40	Shizuishan	2012	682.67	4.46	2712200	1.219	214.574	91060	71236	1230
1	Datong	2013	2201.29	22.101	454525	1.55	435.751	128026	58068	5387
2	Shuozhou	2013	2169.84	8.4	551082	1.13	597.027	108902	30527	1626
3	Yangquan	2013	1278.34	17.15	723174	0.9894	343.282	93767	23408	583
4	Changzhi	2013	2985.32	23.32	977510	2.15	901.022	131999	182355	8065
5	Jincheng	2013	2804.54	22.28	1607714	1.862	657.153	82246	67812	5701
6	Xinzhou	2013	1372.62	6.29	440752	0.898	321.902	63634	107333	2379
7	Jinzhong	2013	2442.09	14.89	1061437	1.1046	524.312	104113	3153822	3101
8	Linfen	2013	2264.82	12.22	758533	0.9955	733.342	91101	93071	6443
9	Yuncheng	2013	2021.29	9.75	2352800	1.42	469.938	128741	58990	4839
10	Lüliang	2013	4016.92	17.62	938985	1.17	915.673	108468	116290	3017
11	Baotou	2013	4139.29	18.93	2864595	2.8253	1457.6	197650	98460	7426
12	Wuhai	2013	1279.63	4.38	1169327	1.48	321.641	112317	42433	852
13	Ordos	2013	6699.25	14.96	3175587	2.4	2013.36	212067	103541	2041
14	Dongying	2013	7748.73	9.32	3175587	1.896	2075.99	52818	5636	10111
15	Zibo	2013	5716.93	39.24	2660703	2.4952	1900.71	206723	47252	15460
16	Linyi	2013	3878.41	34.85	3269197	2.0631	1263.99	105438	45082	9833
17	Zaozhuang	2013	1946.71	21.39	916636	1.0373	918.789	60372	21651	10188
18	Jining	2013	6092.52	41.93	1761242	2.4155	1572.37	122930	59809	15680
19	Tai'an	2013	3729.23	34.2	1190749	1.6453	1143.66	60160	14241	8224
20	Sanmenxia	2013	2302.56	12.55	835730	2.057	706.089	104992	23541	6861
21	Luoyang	2013	4467.7	26.75	3373144	6.96	1514.89	117413	51633	7741
22	Jiaozuo	2013	2521.92	23.65	1813545	3.899	1032.41	60357	33177	10868
23	Hebi	2013	975.86	12.71	283711	0.715	394.156	40460	14000	3874
24	Puyang	2013	1550.96	17.2	422451	3.208	658.165	23277	11460	7155
25	Pingdingshan	2013	2555.41	28.83	1392153	7.943	796.315	113426	86534	8978
26	Nanyang	2013	2583.27	27.05	1036224	6.933	1057.56	61731	17154	6263
27	Yan'an	2013	3074.33	12.04	369196	0.35	898.932	16515	5850	2357
28	Tongchuan	2013	466.27	5.21	815351	1.34	186.032	17196	35508	424
29	Weinan	2013	1961.93	14.86	780418	1.87	625.311	143012	11177	3861
30	Xianyang	2013	1843.9	20.19	415469	0.89	881.319	57755	29636	5234
31	Baoji	2013	1612.28	16.53	518317	1.8	794.301	28785	15900	4779
32	Yulin	2013	3333.55	14.7	2585213	0.79	1850.42	200778	206706	4344
33	Jinchang	2013	1658.66	5.36	399127	0.9694	152.425	103732	6800	1720
34	Baiyin	2013	900.47	6.63	674193	0.9811	204.481	10226	13077	613
35	Wuwei	2013	333.7	2.64	319188	0.9675	114.679	32015	10226	3409
36	Zhangye	2013	296.16	2.58	201142	0.694	85.0004	28910	15768	2035
37	Qingyang	2013	777.25	3.89	215964	0.9433	332.318	15167	4706	334
38	Pingliang	2013	392.85	4.27	169186	0.9433	109.684	30956	26223	5017
39	Longnan	2013	272.44	2.94	255774	0.1898	50.2319	7455	2502	1774
40	Shizuishan	2013	754.79	4.2	2712200	1.315	240.363	89780	86843	1399
1	Datong	2014	2084.88	20.115	498332	1.54	448.936	115853	58038	4907
2	Shuozhou	2014	2413.07	7.954	552725	0.79	614.021	99458	32620	1780
3	Yangquan	2014	2075.18	15.867	709663	0.88	349.355	88855	23315	614
4	Changzhi	2014	3060.69	22.527	984104	2.02	870.845	120102	208640	7951
5	Jincheng	2014	2908.73	22.006	1623268	1.6379	669.309	77983	66631	5741
6	Xinzhou	2014	1510.51	5.472	480780	0.76	339.343	64074	99598	2691
7	Jinzhong	2014	2594.44	13.802	1116351	0.9147	507.66	99895	82422	3182
8	Linfen	2014	2386.25	11.8	851360	0.868938	698.04	88229	91710	5941
9	Yuncheng	2014	2175.22	10.952	2354072	1.23	485.2	134217	117543	8281
10	Lüliang	2014	4211.39	16.467	967809	1.05	785.383	105625	113648	4199
11	Baotou	2014	4464.83	17.429	3095574	2.6429	1549.68	189430	111866	3858
12	Wuhai	2014	1506.98	4.139	1265048	0.953	334.784	104786	65754	1389
13	Ordos	2014	8085.02	14.843	3610728	2.66	2053.88	195409	74768	2388
14	Dongying	2014	8995.55	9.445	3610728	1.9064	2227.36	48312	7194	8624
15	Zibo	2014	6408.88	36.432	2660767	2.4	1969.02	184431	78070	16445
16	Linyi	2014	4667.72	36.581	3269351	2.12	1360.16	92327	119822	10161
17	Zaozhuang	2014	2222	20.3	916637	1.09	958.78	56171	31468	10345
18	Jining	2014	6517.65	40.422	1762488	2.4	1633.44	104519	71621	16408
19	Tai'an	2014	4308.22	32.441	1191727	1.63	1203.2	47937	23990	9299
20	Sanmenxia	2014	2538.67	13.181	874654	2.101	689.439	102888	33069	6969
21	Luoyang	2014	5201.67	27.23	3374575	5.62	1320.85	104422	48782	6849
22	Jiaozuo	2014	2935.42	24.429	1813545	3.793	1041.6	52883	24070	13489
23	Hebi	2014	1294.65	13.963	293920	0.674	409.968	39460	15309	3721
24	Puyang	2014	1895.49	17.374	432409	2.85	695.785	21509	20842	6381
25	Pingdingshan	2014	2877.43	29.226	1386164	6.305	779.067	103362	113148	5957
26	Nanyang	2014	3360.16	29.825	1048619	6.238	859.827	63008	25982	6650
27	Yan'an	2014	3526.48	12.017	414284	0.15	941.291	16332	8364	2114
28	Tongchuan	2014	489.929	4.76	725450	0.64	133.415	17262	51569	402
29	Weinan	2014	2315.69	14.32	780852	0.89	546.388	139781	12604	4084
30	Xianyang	2014	2163.77	20.28	467456	0.48	801.473	57183	32735	4906
31	Baoji	2014	1916.1	15.7	518317	0.79	718.151	28183	17490	4612
32	Yulin	2014	6412.07	15.21	2585213	0.32	1901.62	198409	253989	6255
33	Jinchang	2014	1742.36	5.383	403113	0.9359	141.536	104327	13443	2180
34	Baiyin	2014	925.05	6.31	674197	0.9023	178.5	98142	10486	565
35	Wuwei	2014	457.75	2.648	332793	0.9213	118.911	32727	9625	986
36	Zhangye	2014	334.82	2.593	202597	0.6873	84.6454	29713	9775	2218
37	Qingyang	2014	777.25	3.963	216302	0.8329	373.947	6175	5005	400
38	Pingliang	2014	395.12	4.63	169183	0.883	87.6905	29190	43356	1500
39	Longnan	2014	284.06	2.82	255785	0.1877	43.6129	6758	3725	1566
40	Shizuishan	2014	856.583	3.965	2712200	1.268	259.842	89315	85487	1808
1	Datong	2015	2633.49	19.343	548001	1.36	504.416	95973	58299	3726
2	Shuozhou	2015	2341.54	7.301	557329	0.61	516.684	64376	30564	1865
3	Yangquan	2015	2475.83	15.177	695270	0.76	343.56	78128	31096	458
4	Changzhi	2015	3117.77	21.089	1000615	1.42	766.127	86495	195489	5816
5	Jincheng	2015	2987.58	21.584	1642945	1.7065	721.769	74377	51043	5673
6	Xinzhou	2015	1627.61	5.307	526870	0.78	360.835	78967	73397	2582
7	Jinzhong	2015	2663.01	13.074	1179415	1.0383	525.018	91219	80364	2884
8	Linfen	2015	2444.76	11.657	957270	0.933657	668.539	68424	81053	5080
9	Yuncheng	2015	2025.93	10.248	2351458	1.34	477.289	119527	100864	6127
10	Lüliang	2015	4341.04	15.962	1019649	0.88	705.773	97861	155023	3583
11	Baotou	2015	4824.41	17.017	3431526	2.5	1648.86	176130	104177	4138
12	Wuhai	2015	1526.65	4.055	1379642	0.85	288.732	80594	57359	1252
13	Ordos	2015	8282.95	8.167	4106421	2.49	2223.94	199358	45994	2957
14	Dongying	2015	9467.58	5.195	4106421	2.0064	2278.22	47860	5156	7819
15	Zibo	2015	6867.17	35.05	2660301	3.17	2038.07	158349	90347	15556
16	Linyi	2015	5275.45	35.386	3268098	2.05	1459.21	88976	109750	10830
17	Zaozhuang	2015	2267.52	19.72	916641	1.11	997.22	59560	29462	9485
18	Jining	2015	7315.41	37.908	1767683	2.27	1737.26	83194	54597	16663
19	Tai'an	2015	4717.84	30.85	1195242	1.76	1293.64	43417	16190	9771
20	Sanmenxia	2015	2782.98	12.249	834928	1.94	673.088	70259	32796	7321
21	Luoyang	2015	5764.5	29.417	3369978	5.24	1411.25	119073	43053	6844
22	Jiaozuo	2015	3113.81	26.775	1813546	3.249	1096.19	38881	23292	13928
23	Hebi	2015	1516.6	13.729	304949	0.742	436.577	37425	13775	3640
24	Puyang	2015	1993.34	16.478	449793	2.908	777.926	21449	21676	7024
25	Pingdingshan	2015	3026.79	27.863	1394267	7.025	788.819	113094	100599	5252
26	Nanyang	2015	3752.94	29.309	1069184	6.317	926.305	46828	22260	6322
27	Yan'an	2015	3526.48	11.67	466161	0.29	767.904	19314	11339	2510
28	Tongchuan	2015	480.327	4.948	626755	1.46	110.424	16891	54209	398
29	Weinan	2015	2307.93	13.472	782708	1.97	521.96	118845	11343	4363
30	Xianyang	2015	2477.47	19.569	526220	1.03	916.964	52734	35353	5646
31	Baoji	2015	2078.47	15.798	518317	1.6	813.246	31706	29334	5445
32	Yulin	2015	6737.13	15.1	2585213	0.81	1558.78	174540	200517	7224
33	Jinchang	2015	1778.54	4.976	412826	0.9596	115.535	101975	10350	2027
34	Baiyin	2015	1128.6	5.961	674130	0.816	164.888	91141	9894	569
35	Wuwei	2015	530.51	2.196	314498	0.968	111.208	17501	8643	946
36	Zhangye	2015	370.97	2.385	198563	0.6035	82.9978	25297	11415	1918
37	Qingyang	2015	797.12	3.922	216942	0.4138	333.715	6233	4323	252
38	Pingliang	2015	373.45	4.483	169173	0.4433	65.1082	27802	34689	1886
39	Longnan	2015	367.01	2.77	255750	0.2655	51.7851	6809	4895	1214
40	Shizuishan	2015	931.708	3.578	2712200	0.97	280.288	84650	82686	2369
1	Datong	2016	2664.08	18.805	604487	1.11	422.899	21044	25462	1924
2	Shuozhou	2016	2290.11	6.403	570365	0.66	517.891	20501	15870	1342
3	Yangquan	2016	2546.62	14.258	679966	0.86	358.273	58396	27681	531
4	Changzhi	2016	3290.57	20.407	1042682	1.45	837.991	41161	43115	4653
5	Jincheng	2016	3315.64	20.587	1667909	1.6889	715.347	66422	77099	6014
6	Xinzhou	2016	1606.06	4.846	580190	0.84	385.867	75836	104570	1606
7	Jinzhong	2016	2885.98	12.441	1252178	1.21	552.285	30414	27371	1775
8	Linfen	2016	2690.13	11.28	1078326	0.703396	681.229	57563	71185	4476
9	Yuncheng	2016	2210.34	9.622	2356833	1.1	493.393	61590	49421	2602
10	Lüliang	2016	4394.69	15.256	1115730	1	744.438	72490	93091	3135
11	Baotou	2016	5491.37	16.432	3934949	2.56	1674.27	42093	61217	3345
12	Wuhai	2016	1393.36	3.7	1517997	0.79	296.343	40393	46407	1201
13	Ordos	2016	8837.91	13.587	4671223	2.6	2300.22	57518	45699	3641
14	Dongying	2016	10019	9.792	4671223	1.9305	2199.93	43401	4916	8034
15	Zibo	2016	6731.86	33.088	2663671	3.06	2144.66	139983	72716	14892
16	Linyi	2016	5621.01	34.009	3278342	2.21	1518.33	63239	68578	9530
17	Zaozhuang	2016	2296.39	18.166	916804	1.11	1037.92	36109	20166	7399
18	Jining	2016	7468.96	36.88	1789467	2.27	1807.34	43943	29710	13344
19	Tai'an	2016	4428.64	26.883	1207949	1.85	1332.38	18327	17520	7011
20	Sanmenxia	2016	2729.02	11.442	875511	1.473	633.448	23465	14814	3808
21	Luoyang	2016	6594.07	28.627	3384777	5.33	1477.59	28386	18424	4932
22	Jiaozuo	2016	3364.84	29.289	1813566	3.143	1193.42	13545	16090	8440
23	Hebi	2016	1612.6	13.017	316882	0.632	473.492	11832	5949	2581
24	Puyang	2016	1902.47	16.097	480809	2.8	769.896	4511	2856	4064
25	Pingdingshan	2016	3141.88	26.22	1383325	6.899	793.038	18876	32040	2630
26	Nanyang	2016	4044.78	29.366	1103642	5.692	966.046	8851	13102	3094
27	Yan'an	2016	3872.82	11.266	526018	0.22	616.58	7817	5043	2980
28	Tongchuan	2016	498.665	4.588	521916	1.11	99.8738	7258	11844	348
29	Weinan	2016	2341.28	13.446	790685	1.96	500.995	110943	10546	4450
30	Xianyang	2016	2822.42	19.439	592676	1	961.065	17464	9798	4450
31	Baoji	2016	2399.63	15.942	518317	1.65	868.328	18814	11032	3565
32	Yulin	2016	7296.86	15.161	2585213	0.69	1761.5	78414	62374	6754
33	Jinchang	2016	1618.98	4.272	437057	0.6667	87.2806	18223	4704	1553
34	Baiyin	2016	1104.54	5.274	675271	0.8024	150.586	37245	5823	398
35	Wuwei	2016	590.32	2.239	339533	1.0548	135.109	3976	3524	342
36	Zhangye	2016	385.45	2.367	210021	0.5353	84.9507	11034	6078	904
37	Qingyang	2016	841.66	3.371	218158	0.3592	307.042	4875	2239	242
38	Pingliang	2016	371.22	4.167	169139	0.3421	58.5294	11430	5061	681
39	Longnan	2016	409.87	2.78	255863	0.3233	52.9408	6809	4895	1214
40	Shizuishan	2016	949.933	3.562	2712200	0.89	296.944	51677	63650	1335
1	Datong	2017	3102.9	18.294	668931	1.065	386.333	18789	21840	1821
2	Shuozhou	2017	2459.43	6.028	608328	0.68	435.671	19379	13199	1122
3	Yangquan	2017	1945.72	14.163	663721	0.87	316.834	40504	19384	374
4	Changzhi	2017	3735.28	20.825	1154564	1.55	862.258	26548	28602	4088
5	Jincheng	2017	2918.1	20.803	1699686	1.70945	669.74	18179	27231	3270
6	Xinzhou	2017	1777.76	4.863	642184	0.865	446.212	17415	36981	629
7	Jinzhong	2017	2973	12.377	1336565	1.22	599.861	21642	19996	987
8	Linfen	2017	2928.1	11.181	1216950	0.786698	616.124	46702	61317	4718
9	Yuncheng	2017	2257	8.687	2345801	1.1	447.64	52929	43058	4255
10	Lüliang	2017	4414.84	13.877	1303322	0.995	934.903	61875	45093	2609
11	Baotou	2017	5148	13.812	4719867	2.7	614.362	42967	63140	3199
12	Wuhai	2017	1372.22	3.105	1686604	0.752	293.833	39260	43221	994
13	Ordos	2017	9401.49	13.478	5314913	2.55	1582.11	43368	16849	3446
14	Dongying	2017	9851.32	10.223	5314913	1.2116	2311.13	31898	4101	7883
15	Zibo	2017	6539.27	29.516	2639436	3.06	2184.98	66452	42218	13060
16	Linyi	2017	5913.98	31.099	3195602	1.97	1537.64	54920	53567	8769
17	Zaozhuang	2017	2363.22	15.99	923116	1.13	1063.04	12729	8271	6113
18	Jining	2017	8923.6	36.227	1883045	2.35	1857.6	23568	12530	13498
19	Tai'an	2017	3937.15	25.014	1254687	1.8	1366.53	11865	7678	6367
20	Sanmenxia	2017	2619.21	10.229	834093	1.092	701.282	9360	6246	1512
21	Luoyang	2017	6920.75	27.021	3337434	5.389	1494.19	16915	7240	3913
22	Jiaozuo	2017	3581.84	30.332	1815324	3.329	1212.53	11648	4362	6654
23	Hebi	2017	1502.34	12.386	329815	0.688	465.528	3898	2431	2797
24	Puyang	2017	1755.32	15.702	538230	2.9	768.74	1373	1151	3019
25	Pingdingshan	2017	3192.16	25.423	1398137	6.014	798.79	19145	12698	2789
26	Nanyang	2017	3540.06	23.988	1162327	5.624	889.802	5602	10574	2687
27	Yan'an	2017	4125.01	11.378	595280	0.24	729.308	9363	3299	1962
28	Tongchuan	2017	475.119	4.354	415040	1.13	98.3169	8482	12692	388
29	Weinan	2017	2595.59	13.804	825669	1.85	498.075	95547	9655	4362
30	Xianyang	2017	2347.52	14.556	667873	1.0697	782.83	3712	2775	2686
31	Baoji	2017	2549.48	15.84	518323	2.03	889.405	7773	7577	2528
32	Yulin	2017	8124.66	15.419	2585213	0.77	2016.37	60125	36623	13691
33	Jinchang	2017	1643.36	4.219	501051	0.5619	83.855	36835	8484	1550
34	Baiyin	2017	1005.48	5.416	656130	0.8527	126.589	1016	5264	373
35	Wuwei	2017	593.14	1.902	306071	0.7253	69.2337	4573	17885	209
36	Zhangye	2017	404.82	1.962	179594	0.3135	58.5118	6407	2500	415
37	Qingyang	2017	923.69	3.046	220476	0.3135	263.697	4708	2104	273
38	Pingliang	2017	344.81	3.654	169028	0.2851	53.5868	10175	2559	780
39	Longnan	2017	421.59	2.74	255494	0.2833	41.5835	2393	2125	401
40	Shizuishan	2017	985.77	3.717	2712200	0.865	258.342	48073	72084	1328
1	Datong	2018	3436.1	18.552	736182	1.02	407.593	16765	18426	2082
2	Shuozhou	2018	2754.2	5.696	673519	0.7	410.23	15166	40865	1119
3	Yangquan	2018	2163.3	12.254	643639	0.88	316.641	22613	11087	389
4	Changzhi	2018	4084.1	20.586	1337568	1.65	906.469	13639	27270	4629
5	Jincheng	2018	3985.3	20.857	1756500	1.73	727.571	12208	19975	3174
6	Xinzhou	2018	1834.2	4.752	725067	0.89	461.387	17821	14056	822
7	Jinzhong	2018	3168.2	13.044	1454139	1.23	655.251	8856	5267	879
8	Linfen	2018	2889	10.682	1366086	0.87	623.853	35841	51450	4616
9	Yuncheng	2018	2450.6	9.223	2407536	1.19	480.575	44268	36695	5230
10	Lüliang	2018	4800.3	13.582	1555305	0.99	922.309	51313	43692	2205
11	Baotou	2018	4805.88	13.132	5672022	2.86	668.782	43473	62764	3263
12	Wuhai	2018	1351.08	3.608	1862709	0.825	375.315	22029	28969	842
13	Ordos	2018	9965.07	11.255	6049818	2.86	1650.61	42392	16450	3174
14	Dongying	2018	7324.2	8.313	6049818	2.2158	2411.8	20394	3285	7732
15	Zibo	2018	5758.8	26.476	2730183	3.39	2219.43	34127	27312	15220
16	Linyi	2018	5290.5	25.48	3557299	1.97	1583.97	52238	51444	8093
17	Zaozhuang	2018	1607.9	10.636	1052406	1.15	1035.08	8494	7653	6660
18	Jining	2018	8923.6	35.7	2107018	2.47	1890.86	21156	10468	12889
19	Tai'an	2018	3303.5	15.545	1350296	1.81	1278.82	11038	7348	6431
20	Sanmenxia	2018	2231.39	8.021	874388	1.376	730.725	7256	5441	1389
21	Luoyang	2018	6412.53	25.304	3421372	5.373	1643.99	13353	8066	4339
22	Jiaozuo	2018	3374.2	15.157	1892679	3.332	1149.29	7428	3985	5662
23	Hebi	2018	1287.53	7.203	342491	0.633	462.27	2289	1292	3021
24	Puyang	2018	1058.93	8.792	611070	2.82	397.259	917	775	2942
25	Pingdingshan	2018	3243.7	21.482	1368361	5.722	797.12	14244	9333	2579
26	Nanyang	2018	3029.15	17.365	1230601	5.707	817.047	4551	8687	2922
27	Yan'an	2018	4692.78	10.663	682947	0.18	863.894	6301	2233	1198
28	Tongchuan	2018	557.432	4.269	331515	1.17	101.181	6601	13147	428
29	Weinan	2018	2627.57	14.014	909993	1.67	532.072	95321	9604	4301
30	Xianyang	2018	2569.34	12.804	750100	1.0400	835.34	2119	2048	3455
31	Baoji	2018	2648.25	15.627	521619	2.29	928.468	3506	7586	2013
32	Yulin	2018	8880.76	15.08	2585213	0.78	2247.19	61013	26229	4786
33	Jinchang	2018	1704.31	4.177	611828	0.7103	104.458	40474	9112	1548
34	Baiyin	2018	941.48	4.699	838911	0.7556	149.209	10429	10511	441
35	Wuwei	2018	592.12	1.837	378991	0.6278	63.6933	3421	27775	244
36	Zhangye	2018	401.2	1.557	230102	0.2405	44.5564	5438	2496	442
37	Qingyang	2018	1052.66	2.795	231163	0.4468	310.757	3879	1708	177
38	Pingliang	2018	334.7	3.638	173917	0.261	54.5074	10175	56	844
39	Longnan	2018	410	2.8	262619	0.3057	40.4933	2647	7962	333
40	Shizuishan	2018	1035.03	2.442	2609890	1.023	277.979	66377	87165	1320
1	Datong	2019	2532.6	14.38	797604	1.04	459.103	14740	15012	2082
2	Shuozhou	2019	2762.7	5.719	695870	0.65	439.49	10953	68532	1119
3	Yangquan	2019	1441.2	9.479	618154	0.76	312.849	4721	2790	404
4	Changzhi	2019	5933.3	21.438	1408938	1.35	908.074	11931	21864	5070
5	Jincheng	2019	4505.6	20.261	1851529	1.73	758.668	8850	7223	2622
6	Xinzhou	2019	2005.5	5.33	844466	0.86	442.287	15962	21310	778
7	Jinzhong	2019	3461.4	13.339	1627919	1.1048	644.1	9182	4865	952
8	Linfen	2019	3230.6	10.013	1513108	0.84	632.87	24980	41582	4658
9	Yuncheng	2019	2494.6	8.654	2260104	1.14	496.987	35606	30333	5703
10	Lüliang	2019	5298.87	13.236	1690280	1.13	961.394	40751	42292	2414
11	Baotou	2019	5662.07	10.996	6312604	2.88	738.342	42800	48269	3309
12	Wuhai	2019	1679.73	3.189	2003434	0.893	286.625	15273	26707	833
13	Ordos	2019	10463.6	12.215	6889730	3.25	1721.59	38045	88162	2846
14	Dongying	2019	7625.63	9.986	6889730	2.5329	1566.13	12111	3339	8150
15	Zibo	2019	5758.8	19.088	2717738	3.38	1496.15	20851	17624	11369
16	Linyi	2019	4718.87	16.443	3512082	1.95	1383.9	49625	46643	7554
17	Zaozhuang	2019	1582.11	8.523	1056017	1.13	578.929	6469	6308	7216
18	Jining	2019	6094.35	23.483	2161555	2.49	1459.62	18743	8406	12279
19	Tai'an	2019	3691.77	13.153	1376235	1.06	622.037	10212	7017	6411
20	Sanmenxia	2019	1748.35	7.023	837477	1.258	787.609	4536	2328	1137
21	Luoyang	2019	6616.24	23.514	3396865	5.417	1706.17	9475	8020	4337
22	Jiaozuo	2019	3120.81	17.45	1893571	3.171	1142.99	5531	3425	5654
23	Hebi	2019	1327.36	7.992	353199	0.644	463.917	2052	1054	2443
24	Puyang	2019	1274.08	7.841	649299	2.558	428.179	1003	1072	2490
25	Pingdingshan	2019	3406.03	20.788	1419655	3.127	847.88	9687	10403	2533
26	Nanyang	2019	3297.13	14.608	1265665	5.453	869.403	3706	6161	2642
27	Yan'an	2019	5265.82	10.863	801524	0.19	909.154	5497	2638	1836
28	Tongchuan	2019	640.234	4.167	288304	1.1	112.925	4731	9477	482
29	Weinan	2019	2664.44	13.829	929958	1.31	553.376	93287	9574	4235
30	Xianyang	2019	2765.8	10.899	836200	0.9851	793.061	1627	2177	5678
31	Baoji	2019	2748.03	14.367	568578	2.47	965.283	2689	5222	2327
32	Yulin	2019	9567.92	16.718	2640682	0.88	2405.85	44630	33769	6025
33	Jinchang	2019	1359.77	3.604	656312	0.6128	192.3	37635	19600	535
34	Baiyin	2019	924.76	4.185	826946	0.4094	145.664	9933	10961	658
35	Wuwei	2019	532.99	1.737	261524	0.3769	45.4804	2365	17387	235
36	Zhangye	2019	404.31	1.424	212554	0.2305	49.3559	3379	1997	479
37	Qingyang	2019	1111.11	2.918	257521	0.4666	338.844	3703	1385	164
38	Pingliang	2019	371.43	2.917	190541	0.2643	91.2029	5852	4867	757
39	Longnan	2019	400.95	1.516	238072	0.2979	87.2177	2721	2951	221
40	Shizuishan	2019	1049.99	2.096	2609890	0.98	189.028	43165	92628	1212
1	Datong	2020	5377.6	14.072	855849	0.91	493.927	12716	11598	2082
2	Shuozhou	2020	4971.8	6.758	697693	0.69	474.189	6740	96198	1119
3	Yangquan	2020	3241.15	8.755	592144	0.6	328.78	4389	1996	405
4	Changzhi	2020	5526.7	21.615	1417314	1.29	964.877	10223	16459	5246
5	Jincheng	2020	4956.3	20.392	1954192	1.44	815.099	4676	11448	2557
6	Xinzhou	2020	2707.7	5.356	992928	0.8	473.936	17485	28832	783
7	Jinzhong	2020	2841.4	13.425	1835115	0.9824	679.355	7277	24168	979
8	Linfen	2020	3670.3	9.684	1662894	0.89	675.051	14119	31714	4641
9	Yuncheng	2020	3620.7	9.107	2376153	1.23	533.445	26945	23970	5914
10	Lüliang	2020	3702.6	14.174	1730125	1.07	1009.57	30189	40891	2300
11	Baotou	2020	5714.19	10.03	6667855	2.82	778.86	42127	33774	3277
12	Wuhai	2020	1670.62	3.037	2116640	0.893	306.967	8517	24445	835
13	Ordos	2020	11381.4	12.114	7846634	3.47	1649.62	33699	159875	2720
14	Dongying	2020	8214.73	9.849	7846634	2.38	1594.47	10180	3470	8285
15	Zibo	2020	5306.94	18.348	2717769	3.25	1484.94	9374	5785	12303
16	Linyi	2020	5250.26	14.746	3512099	2.02	1412.74	13455	14298	7397
17	Zaozhuang	2020	1582.11	7.087	1056015	1.41	559.886	3078	6152	7216
18	Jining	2020	6488.2	22.653	2163009	2.4	1482.18	6467	5485	12003
19	Tai'an	2020	3943.66	13.275	1377147	1.02	661.934	9385	6687	6417
20	Sanmenxia	2020	1901.42	6.703	872211	0.754	499.776	2855	1010	933
21	Luoyang	2020	6468.19	23.124	3398253	4.651	1681.81	5597	7973	4337
22	Jiaozuo	2020	2672.77	17.158	1893571	1.461	623.75	3634	2865	5647
23	Hebi	2020	1421.73	8.26	362632	0.553	451.482	1693	940	2373
24	Puyang	2020	1381.72	7.628	661079	1.188	428.004	1315	677	2500
25	Pingdingshan	2020	4023.9	20.506	1368306	2.636	825.237	5129	11473	2511
26	Nanyang	2020	3559.79	13.703	1276987	4.13	854.971	2860	3635	2784
27	Yan'an	2020	5151.32	11.242	948703	0.79	829.338	6364	9100	2306
28	Tongchuan	2020	721.951	4.24	266052	1.06	111.47	4238	4419	450
29	Weinan	2020	2860.17	13.925	930477	0.91	548.296	9709	108107	4236
30	Xianyang	2020	2757.97	11.087	928388	0.6480	780.051	3401	8482	5667
31	Baoji	2020	2823.17	14.292	575848	1.09	1014.42	2571	7776	2326
32	Yulin	2020	10032.9	17.2	2640682	1.09	2424.35	28246	41308	5359
33	Jinchang	2020	1361.7	3.339	663308	0.53	212.246	8911	7013	642
34	Baiyin	2020	946.1	4.277	826951	0.54	140.005	5144	4959	786
35	Wuwei	2020	563.453	1.754	377706	0.44	57.5183	1308	6998	240
36	Zhangye	2020	428.508	1.287	214003	0.19	53.9322	1319	1497	466
37	Qingyang	2020	1038.44	3.765	281789	0.59	342.282	2021	615	178
38	Pingliang	2020	387.334	3.081	201766	0.32	88.5001	4312	6351	726
39	Longnan	2020	414.287	1.603	251440	0.043	89.4694	517	4949	228
40	Shizuishan	2020	1071.83	1.975	2609890	0.749	205.15	31464	53886	1391
1	Datong	2021	6622	13.659	916310	0.87	552.556	6230	8893	2082
2	Shuozhou	2021	3272.1	6.77	698344	0.72	538.519	4203	20697	1119
3	Yangquan	2021	3449.88	8.421	568970	0.62	353.791	4056	1202	406
4	Changzhi	2021	7812.2	21.786	1420707	1.27	1156.09	8515	11053	5315
5	Jincheng	2021	5770.7	20.209	2040302	1.36	1031.32	4331	2653	2547
6	Xinzhou	2021	2879.8	5.412	1157920	0.82	561.884	8413	36354	784
7	Jinzhong	2021	3991.4	13.493	2048126	1.02	761.893	11285	13206	1005
8	Linfen	2021	4088.4	9.442	1824905	0.81	850.794	10513	13224	4648
9	Yuncheng	2021	3228.2	9.019	2319014	1.37	612.727	18284	17607	6005
10	Lüliang	2021	6895.5	13.065	1753653	1.22	1153.78	19627	39490	2360
11	Baotou	2021	6229.3	9.371	6947843	2.8	908.132	30257	32983	3299
12	Wuhai	2021	1844.3	3.021	2224940	0.8733	341.133	6700	20944	835
13	Ordos	2021	13020.5	12.182	8934095	3.45	2158.39	29352	231587	2670
14	Dongying	2021	8708.91	9.943	8934095	2.56	1684.54	7532	2256	8250
15	Zibo	2021	5924.15	17.993	2717765	3.31	1561.3	4847	4241	11561
16	Linyi	2021	5880.1	14.022	3512097	2.13	1600.46	12301	12471	7543
17	Zaozhuang	2021	2139.74	7.426	1056015	1.33	541.984	2692	5176	7216
18	Jining	2021	7138.18	22.289	2163357	2.48	1517.49	6051	4090	11785
19	Tai'an	2021	4252.91	13.571	1377398	1.03	704.636	8558	6356	6415
20	Sanmenxia	2021	2015.78	6.629	837979	0.832	505.401	2869	940	921
21	Luoyang	2021	6596.47	22.975	3397816	3.7	1647.56	5606	4876	4337
22	Jiaozuo	2021	2771.46	16.987	1893571	1.403	621.24	3731	2582	5642
23	Hebi	2021	1383.21	8.287	371888	0.522	473.97	1282	1003	2402
24	Puyang	2021	1534.39	7.082	668170	0.972	447.178	1228	558	2502
25	Pingdingshan	2021	4596.05	20.394	1406618	2.442	880.955	5255	11233	2500
26	Nanyang	2021	3334.11	13.231	1283968	2.675	851.949	2876	3448	2709
27	Yan'an	2021	5941.3	11.09	1118529	0.2	1023.55	4039	6044	2095
28	Tongchuan	2021	828.133	4.132	249532	1.06	148.134	3157	3970	440
29	Weinan	2021	3039.4	13.963	930599	0.89	595.649	9319	108602	4235
30	Xianyang	2021	3072.36	11.457	1030263	0.62	841.395	2865	5576	5659
31	Baoji	2021	3111.85	14.255	576404	2.96	1030.41	2502	3709	2325
32	Yulin	2021	12373.5	17.185	2640682	1.05	3173.2	23430	43807	5688
33	Jinchang	2021	1519.51	3.152	666252	0.4759	234.487	9182	6072	636
34	Baiyin	2021	1063.33	4.186	826951	0.6107	159.23	5471	4303	727
35	Wuwei	2021	640.96	1.776	287949	0.22	64.478	1617	2993	237
36	Zhangye	2021	457.96	1.244	213482	0.1847	57.0657	1460	1249	471
37	Qingyang	2021	1226.35	3.37	295533	0.58	371.865	1604	544	171
38	Pingliang	2021	498.1	3.044	205285	0.3661	102.254	4094	3237	749
39	Longnan	2021	443.99	1.546	247294	0.1164	94.7523	1334	5314	235
40	Shizuishan	2021	1236.03	1.87	2609890	0.809	221.419	26211	35700	1504
