# Supplementary material for: Industrial green transformation efficiency and its driving factors in resource-based cities: the case of the Yellow River Basin
Source: Sci Rep. 2026 Jun 15;16:23327. doi: 10.1038/s41598-026-57086-0 (PMC13408764; doi:10.1038/s41598-026-57086-0)
Supplement: Supplementary file 2 — Supplementary Material 2 [file 41598_2026_57086_MOESM2_ESM.xlsx]

## Sheet: All study samples
dum	year	city	efficient	envir	tec	structure	trade	pgdp	industry level
1	2010	Datong	0.552881	0.00534043	16	0.946806	384284	21369	203
2	2010	Shuozhou	0.83931	0.00776391	4	0.661068	84632.3	41107	224
3	2010	Yangquan	0.573938	0.00641842	20	0.656071	197297	31898	186
4	2010	Changzhi	0.659456	0.00904886	18	0.462527	251880	27642	386
5	2010	Jincheng	0.609747	0.00783758	23	0.506132	360164	32337	284
6	2010	Xinzhou	0.614515	0.00692531	12	0.990132	85661.3	14193	323
7	2010	Jinzhong	0.61461	0.0091161	11	0.670928	155698	24275	533
8	2010	Linfen	0.846929	0.00648606	7	0.585876	440694	20851	458
9	2010	Yuncheng	0.462352	0.00654057	44	0.87769	707291	16175	563
10	2010	Lüliang	0.648588	0.00740892	5	0.37052	490972	23267	597
11	2010	Baotou	1.06756	0.00303579	27	0.798189	1.3221e+06	94269	715
12	2010	Wuhai	0.769481	0.00312594	4	0.381065	3757.07	76653	168
13	2010	Ordos	1.64926	0.00315231	13	0.658204	291549	175125	451
14	2010	Dongying	3.59827	0.0113714	78	0.327223	5.41643e+06	116448	895
15	2010	Zibo	1.00006	0.0156072	135	0.563129	4.53714e+06	63397	3413
16	2010	Linyi	0.972356	0.00944706	71	0.770792	3.2271e+06	23886	4027
17	2010	Zaozhuang	1.18742	0.0102333	40	0.520639	616546	36839	1795
18	2010	Jining	0.85961	0.0106097	90	0.638238	3.01945e+06	31561	3907
19	2010	Tai'an	1.05314	0.0125828	93	0.688375	1.07574e+06	37390	1665
20	2010	Sanmenxia	0.915664	0.00846941	24	0.342528	113728	39176	694
21	2010	Luoyang	0.942924	0.0108322	100	0.527418	1.04724e+06	35762	1821
22	2010	Jiaozuo	1.06071	0.00770896	54	0.338237	1.17857e+06	35767	1108
23	2010	Hebi	1.22129	0.00765601	17	0.259486	98157.8	28531	524
24	2010	Puyang	1.14285	0.0113365	43	0.295817	329675	21787	703
25	2010	Pingdingshan	0.915476	0.00579919	46	0.375697	287907	26730	1001
26	2010	Nanyang	1.39527	0.00975968	49	0.526023	645296	19145	1474
27	2010	Yan'an	3.93285	0.0106456	10	0.281315	15211.1	40621	118
28	2010	Tongchuan	1.02399	0.0122935	2	0.489687	3317.05	22508	131
29	2010	Weinan	0.527078	0.00704254	4	0.704449	114587	14950	436
30	2010	Xianyang	1.09232	0.00868651	23	0.561901	230468	22477	671
31	2010	Baoji	0.892585	0.0129125	18	0.419063	405662	26124	505
32	2010	Yulin	1.23413	0.0129384	13	0.38039	54176.3	52480	652
33	2010	Jinchang	0.49715	0.0121852	14	0.194224	3.06881e+06	43400	55
34	2010	Baiyin	0.599676	0.0149747	7	0.598472	309596	17680	180
35	2010	Wuwei	1.67763	0.00741695	2	0.83879	8664.96	10621	179
36	2010	Zhangye	1.27615	0.0160627	2	0.994358	18494.3	17101	172
37	2010	Qingyang	1	0.0134067	1	0.426931	37983.7	16172	74
38	2010	Pingliang	1.56339	0.0124418	1	0.666454	10093.3	10504	90
39	2010	Longnan	1	0.0112056	1	1.57527	3012.43	6457	102
40	2010	Shizuishan	0.594113	0.00234271	6	0.50016	406630	41163	304
1	2011	Datong	0.527999	0.00817692	27	0.862606	278523	23573	147
2	2011	Shuozhou	0.845892	0.00439559	4	0.623628	90048.6	46225.1	235
3	2011	Yangquan	0.905964	0.00658868	10	0.655451	215369	35814	129
4	2011	Changzhi	0.73246	0.00783715	21	0.413758	503018	33883.7	340
5	2011	Jincheng	0.607238	0.00614968	22	0.461503	733177	36469.8	217
6	2011	Xinzhou	0.640237	0.0109016	6	0.747479	123738	16761.9	307
7	2011	Jinzhong	0.641925	0.00476169	17	0.672747	150593	25395.3	470
8	2011	Linfen	0.935192	0.0079712	13	0.481916	601954	24390.7	380
9	2011	Yuncheng	0.582985	0.00852116	42	0.724691	810360	18356.3	431
10	2011	Lüliang	0.830761	0.00525201	9	0.298874	514101	28115.3	579
11	2011	Baotou	1.09605	0.00190384	20	0.756723	1.78854e+06	104241	625
12	2011	Wuhai	0.739094	0.00274178	3	0.360703	2441.43	83043.6	155
13	2011	Ordos	2.19245	0.00369947	10	0.621505	397216	151219	385
14	2011	Dongying	3.32311	0.0111285	89	0.345912	6.59964e+06	123407	815
15	2011	Zibo	1.04221	0.0149889	175	0.601461	5.83585e+06	68090.6	3133
16	2011	Linyi	0.946557	0.0153893	70	0.802566	4.41171e+06	25946.2	3384
17	2011	Zaozhuang	1.17415	0.013868	51	0.559477	689483	39383	1635
18	2011	Jining	0.939898	0.0181007	162	0.657299	3.71072e+06	33706.6	1260
19	2011	Tai'an	0.927904	0.0096685	98	0.736973	1.17643e+06	39481.1	1608
20	2011	Sanmenxia	0.849335	0.0078646	19	0.338759	127755	42956.2	605
21	2011	Luoyang	1.00838	0.00575444	156	0.508566	1.34534e+06	38431	1629
22	2011	Jiaozuo	1.09153	0.006985	83	0.336769	1.64284e+06	38068.1	1061
23	2011	Hebi	1.11996	0.0130967	22	0.255584	100867	29629.7	494
24	2011	Puyang	1.1151	0.0055622	35	0.318154	389588	23382.5	660
25	2011	Pingdingshan	0.778876	0.00738626	63	0.385425	277128	28196.8	802
26	2011	Nanyang	1.3147	0.00966353	47	0.530955	929169	20139.9	1264
27	2011	Yan'an	3.41895	0.0142654	6	0.259011	23794.2	47394.6	97
28	2011	Tongchuan	1.37105	0.00926864	4	0.454131	6568.6	26151.1	121
29	2011	Weinan	0.64085	0.018246	8	0.593054	112319	18119.4	418
30	2011	Xianyang	1.14675	0.0125286	24	0.497702	301245	25887.1	554
31	2011	Baoji	0.910798	0.0114253	27	0.397615	531353	29458	391
32	2011	Yulin	1.40024	0.0126037	6	0.337882	64898	63766.8	575
33	2011	Jinchang	0.422383	0.0126051	9	0.210285	2.82021e+06	45099.1	37
34	2011	Baiyin	0.596498	0.0106384	12	0.546578	617807	18612.6	145
35	2011	Wuwei	1	0.0180083	5	0.781767	37317.7	13519.8	116
36	2011	Zhangye	1.32246	0.0151486	4	0.929909	11861.6	19240.5	122
37	2011	Qingyang	1	0.0103482	3	0.375513	8895.06	18473.9	55
38	2011	Pingliang	1.53538	0.00879011	2	0.643064	8812.39	12000	71
39	2011	Longnan	1	0.0165503	2	1.4295	41201.3	5817.12	60
40	2011	Shizuishan	0.474884	0.0033233	10	0.464968	390015	46006.4	226
1	2012	Datong	0.620032	0.0130649	74	0.867061	318118	27380.3	169
2	2012	Shuozhou	0.972713	0.00727215	11	0.604258	162149	57295.4	261
3	2012	Yangquan	0.799036	0.00692994	23	0.67227	153709	43019.1	160
4	2012	Changzhi	0.740371	0.00706484	42	0.424881	725243	38905.4	354
5	2012	Jincheng	0.516189	0.00968255	19	0.483811	779575	43565.4	241
6	2012	Xinzhou	0.60209	0.00593034	16	0.758961	137612	19767.2	330
7	2012	Jinzhong	0.495227	0.00599197	17	0.676621	312254	29622.7	512
8	2012	Linfen	0.804611	0.0045862	24	0.502414	365235	27593	374
9	2012	Yuncheng	0.477655	0.00883782	45	0.811157	671682	20305.6	462
10	2012	Lüliang	1.56733	0.00523905	9	0.30452	521122	32197.9	582
11	2012	Baotou	0.918252	0.00359015	39	0.760759	1.32551e+06	116380	618
12	2012	Wuhai	0.559172	0.00585695	6	0.349762	29151.1	95580.6	153
13	2012	Ordos	2.28381	0.00395823	16	0.611533	266766	169124	371
14	2012	Dongying	6.0129	0.0198137	104	0.362315	7.76492e+06	139395	860
15	2012	Zibo	1.0131	0.010117	182	0.633994	6.01756e+06	74662.5	3177
16	2012	Linyi	0.862718	0.0154719	68	0.85979	4978795	28578	3754
17	2012	Zaozhuang	1.23165	0.0124329	65	0.583748	714120	43394.3	1430
18	2012	Jining	0.987293	0.00775854	183	0.683629	3.22922e+06	37548.9	1551
19	2012	Tai'an	0.926813	0.0136432	160	0.792974	1.36387e+06	40123.1	1788
20	2012	Sanmenxia	0.780427	0.00844538	50	0.352699	145819	47306.2	609
21	2012	Luoyang	1.04245	0.00826624	171	0.542014	995481	42527.6	1642
22	2012	Jiaozuo	0.959093	0.00902315	96	0.365402	1.40327e+06	41319.7	1155
23	2012	Hebi	1.00826	0.010208	22	0.267915	118044	32335.8	489
24	2012	Puyang	1.04657	0.00746654	36	0.321867	390744	25952.4	795
25	2012	Pingdingshan	0.747316	0.00588918	40	0.482181	256919	28510.6	708
26	2012	Nanyang	1.17772	0.00564746	51	0.570169	829551	21665.4	1381
27	2012	Yan'an	3.49884	0.0114814	10	0.255744	41807.7	53613.5	113
28	2012	Tongchuan	1.24306	0.0132962	5	0.435549	7840.12	30158.3	127
29	2012	Weinan	0.678252	0.0157455	20	0.594559	147264	20117.6	413
30	2012	Xianyang	1.09423	0.0152031	44	0.471823	273325	29626.6	641
31	2012	Baoji	1.08733	0.0106249	40	0.374137	470452	34113.8	448
32	2012	Yulin	1.82608	0.0112092	14	0.319119	29157.4	73725.5	665
33	2012	Jinchang	0.440525	0.0128528	16	0.246702	2.16973e+06	48541.6	38
34	2012	Baiyin	0.505941	0.0158204	14	0.549468	333250	23522.1	165
35	2012	Wuwei	1	0.0118399	4	0.720708	11709.1	17458.7	124
36	2012	Zhangye	1.36696	0.00947837	9	1.0259	11442	22526.2	158
37	2012	Qingyang	1	0.0155315	6	0.385122	46244.7	22226.6	86
38	2012	Pingliang	1.58937	0.0169852	4	0.663082	11604.9	14525.2	113
39	2012	Longnan	1	0.0118132	2	1.44016	3586.76	8198.38	75
40	2012	Shizuishan	0.6651	0.00441891	12	0.462943	315650	52099.8	234
1	2013	Datong	0.491313	0.00617346	44	1.0034	296128	31155.9	176
2	2013	Shuozhou	0.803371	0.00795445	10	0.677316	72448.1	64021.2	268
3	2013	Yangquan	0.809972	0.0114482	22	0.704404	132151	49925.2	163
4	2013	Changzhi	0.69406	0.00520515	52	0.47285	653116	42699.2	356
5	2013	Jincheng	0.493728	0.0108606	37	0.534027	568876	51138.6	251
6	2013	Xinzhou	0.644699	0.0127017	24	0.806039	122322	22847.9	331
7	2013	Jinzhong	0.487781	0.00905072	23	0.727776	275009	33619.5	516
8	2013	Linfen	0.782782	0.00869914	22	0.551453	463536	31108.1	372
9	2013	Yuncheng	0.492931	0.0109543	48	0.867418	1.08113e+06	23704.2	496
10	2013	Lüliang	0.715048	0.0103005	17	0.341785	444077	33843.1	601
11	2013	Baotou	0.866294	0.00491478	57	0.881658	1.30372e+06	148594	654
12	2013	Wuhai	0.807029	0.00400417	8	0.50273	5561.49	98935.7	154
13	2013	Ordos	2.18181	0.00243401	14	0.628486	703548	245170	390
14	2013	Dongying	3.29095	0.0119955	125	0.38725	8.14277e+06	169345	940
15	2013	Zibo	1.06412	0.0126554	184	0.68715	5.57911e+06	87144.6	3131
16	2013	Linyi	0.869883	0.0217729	101	0.90731	5.82636e+06	29827	4137
17	2013	Zaozhuang	1.08998	0.00970724	69	0.619972	774974	45041.1	1507
18	2013	Jining	1.05921	0.0176524	198	0.722364	3.23922e+06	40231.8	1954
19	2013	Tai'an	0.944535	0.0162466	130	0.850235	1.53889e+06	48641.2	1958
20	2013	Sanmenxia	0.773299	0.0080328	33	0.390592	180841	50034.1	637
21	2013	Luoyang	0.961479	0.00877608	228	0.594735	1.11168e+06	43242.8	1770
22	2013	Jiaozuo	0.952972	0.0119402	72	0.367695	1.4009e+06	44204.2	1211
23	2013	Hebi	0.96645	0.00887308	18	0.257354	163500	35706.5	555
24	2013	Puyang	0.98082	0.0126838	48	0.312481	411848	25829.3	875
25	2013	Pingdingshan	0.601521	0.00684349	69	0.538039	294796	27570.9	784
26	2013	Nanyang	1.04875	0.0117848	69	0.620158	1.11204e+06	20334.7	1423
27	2013	Yan'an	3.15364	0.0151793	12	0.274678	59442.3	54168.2	115
28	2013	Tongchuan	2.66585	0.0133128	3	0.395958	10051.6	35644.1	147
29	2013	Weinan	0.804997	0.0154769	29	0.542748	150712	22532.3	417
30	2013	Xianyang	1.27506	0.0118494	40	0.435609	374788	33230.6	708
31	2013	Baoji	1.20376	0.00898151	34	0.364479	549585	38128.9	454
32	2013	Yulin	1.85672	0.0108798	17	0.363441	28556.8	71890.8	710
33	2013	Jinchang	0.471929	0.00889293	42	0.289941	2.33819e+06	51504.5	67
34	2013	Baiyin	1.6851	0.0113004	9	0.619806	483707	25140	179
35	2013	Wuwei	1.15688	0.0177505	7	0.757284	14492.1	19370.5	160
36	2013	Zhangye	1.54298	0.0112388	6	1.10849	14386.8	24632.8	174
37	2013	Qingyang	1	0.0098515	1	0.467631	53651.7	22024.2	103
38	2013	Pingliang	1.46985	0.0100681	1	0.808516	11587.5	14120.6	127
39	2013	Longnan	1	0.0142262	1	1.53963	6106.5	8467.39	84
40	2013	Shizuishan	0.759686	0.00271749	31	0.472041	291817	56627.4	264
1	2014	Datong	0.534786	0.0113556	45	1.12053	295911	35156.1	173
2	2014	Shuozhou	0.809461	0.0108195	19	0.735626	56919.2	68120.2	280
3	2014	Yangquan	0.764971	0.0102375	17	0.79773	120196	52700.3	144
4	2014	Changzhi	0.775671	0.00965383	40	0.639294	419535	46542.3	344
5	2014	Jincheng	0.601876	0.00906198	38	0.63002	674387	53366.4	244
6	2014	Xinzhou	0.698679	0.00570326	9	0.902608	127764	25881.1	355
7	2014	Jinzhong	0.542666	0.00578014	30	0.898419	220914	37325.5	529
8	2014	Linfen	0.795962	0.00562988	19	0.696484	245399	32721.9	364
9	2014	Yuncheng	0.559494	0.00744293	34	1.02201	920271	27239.5	500
10	2014	Lüliang	0.621482	0.010161	14	0.508041	344838	34387.8	567
11	2014	Baotou	1.17878	0.00305587	72	0.972611	1.10878e+06	128181	660
12	2014	Wuhai	0.821577	0.00226675	11	0.564826	11358	106484	154
13	2014	Ordos	2.07853	0.00301917	34	0.67883	443510	196331	372
14	2014	Dongying	3.5055	0.0149013	166	0.450751	8.14294e+06	162370	984
15	2014	Zibo	1.11622	0.0145504	261	0.73068	5.49127e+06	86670.4	2981
16	2014	Linyi	0.909276	0.0147387	140	0.958216	6.62841e+06	34687.6	3934
17	2014	Zaozhuang	1.18405	0.0140127	110	0.703295	884815	51379.8	1464
18	2014	Jining	1.07395	0.0208969	260	0.806603	3.21362e+06	45758.6	2333
19	2014	Tai'an	0.972432	0.0152876	123	0.917489	1.82659e+06	53323.5	2017
20	2014	Sanmenxia	0.747341	0.00539945	39	0.455854	146199	53668.1	637
21	2014	Luoyang	0.840588	0.00804737	267	0.819855	1.08298e+06	47994.3	1779
22	2014	Jiaozuo	0.99721	0.00933574	78	0.498058	1.51359e+06	50911.9	1214
23	2014	Hebi	0.856236	0.00720589	26	0.346297	197798	41325	583
24	2014	Puyang	1.03914	0.0111771	49	0.513042	463167	33890.4	988
25	2014	Pingdingshan	0.70567	0.0117429	85	0.671631	427539	32063.6	854
26	2014	Nanyang	0.773975	0.00819176	90	0.773763	1.1884e+06	25883.7	1899
27	2014	Yan'an	6.43427	0.0183293	17	0.313305	71390	61490.5	109
28	2014	Tongchuan	2.35373	0.0115967	1	0.477688	13651	37799.9	154
29	2014	Weinan	0.680553	0.0120824	25	0.619291	141684	26154.6	450
30	2014	Xianyang	1.16082	0.0146032	45	0.439203	353851	41152.2	776
31	2014	Baoji	1.00089	0.0150074	52	0.408842	524327	42969	541
32	2014	Yulin	2.28585	0.0115765	45	0.411197	29308	84794.8	710
33	2014	Jinchang	0.435368	0.0100419	22	0.410005	1142610	54195.8	71
34	2014	Baiyin	0.745246	0.0155651	27	0.733532	453418	25996.9	150
35	2014	Wuwei	1.51535	0.0135375	12	0.800423	24242	22254.4	209
36	2014	Zhangye	1.496	0.0112781	8	1.28238	14275	29650	203
37	2014	Qingyang	1	0.0132127	5	0.478668	44530	29883.4	105
38	2014	Pingliang	1.54815	0.0156879	8	1.10873	17364	16662.5	126
39	2014	Longnan	1	0.0152297	3	1.82936	13344	10102.2	89
40	2014	Shizuishan	0.783285	0.00322983	8	0.460142	279823	61868	256
1	2015	Datong	0.575479	0.0100878	66	1.26526	257635	41957.9	177
2	2015	Shuozhou	0.805081	0.0104249	11	1.08117	36488	69398.7	258
3	2015	Yangquan	0.663774	0.00907036	31	0.973309	127202	57798	134
4	2015	Changzhi	0.673647	0.00629312	53	0.860747	97634	47428	352
5	2015	Jincheng	0.638734	0.011309	24	0.719675	557080	60920.2	251
6	2015	Xinzhou	0.645398	0.00836357	25	1.02796	121460	29423	368
7	2015	Jinzhong	0.576287	0.0128906	31	1.05252	128360	42560.5	515
8	2015	Linfen	0.768062	0.0103685	43	0.899238	187849	35526.6	366
9	2015	Yuncheng	0.603702	0.00924771	37	1.22814	745066	30198.8	491
10	2015	Lüliang	0.629738	0.0116827	28	0.65759	252250	33853.1	523
11	2015	Baotou	1.15862	0.0042904	86	1.01095	967271	138009	662
12	2015	Wuhai	0.681768	0.00457564	16	0.739344	28650.6	105261	147
13	2015	Ordos	2.0563	0.00260978	49	0.719669	443032	216179	387
14	2015	Dongying	6.37688	0.015491	216	0.494121	8.04224e+06	170511	996
15	2015	Zibo	1.13881	0.0149527	372	0.788176	4.7519e+06	92812.6	2981
16	2015	Linyi	0.896131	0.0151724	160	1.02521	5.4452e+06	38125.6	4053
17	2015	Zaozhuang	1.20089	0.017973	138	0.753843	993174	54804.5	1468
18	2015	Jining	1.13971	0.0122879	302	0.876825	3.38615e+06	50474.6	2631
19	2015	Tai'an	1.18677	0.0190952	163	0.976448	1.42226e+06	58754.8	2003
20	2015	Sanmenxia	0.749291	0.00979754	39	0.556033	272804	56685.5	646
21	2015	Luoyang	0.814145	0.0101215	247	0.907081	1.21516e+06	52624.6	1858
22	2015	Jiaozuo	1.0373	0.0129646	117	0.554384	1.28056e+06	55574.9	1213
23	2015	Hebi	0.881935	0.0117448	20	0.399663	211143	45585.8	568
24	2015	Puyang	1.19088	0.0095065	50	0.558621	490175	37506.7	1006
25	2015	Pingdingshan	0.701238	0.00531295	74	0.728492	422504	34597.1	862
26	2015	Nanyang	0.825569	0.00855506	147	0.864211	1.1904e+06	29169.9	2262
27	2015	Yan'an	2.88182	0.0182572	19	0.464418	68369	58229.1	140
28	2015	Tongchuan	2.2367	0.0137583	3	0.567599	14818	41441.9	173
29	2015	Weinan	0.66848	0.0106986	35	0.70267	105498	29643.7	447
30	2015	Xianyang	1.18887	0.0138361	67	0.472888	286380	46893	874
31	2015	Baoji	1.05544	0.014261	135	0.421457	536087	51362.4	595
32	2015	Yulin	1.34393	0.0198476	88	0.513289	19913	83435.7	712
33	2015	Jinchang	0.429938	0.0136849	36	0.580313	677434	54501.1	89
34	2015	Baiyin	0.4819	0.0130856	24	0.931813	158655	29009.3	168
35	2015	Wuwei	1.79797	0.0166304	19	1.07422	60777	26179.1	232
36	2015	Zhangye	1.63967	0.00979224	16	1.53553	15920	35053.2	211
37	2015	Qingyang	1	0.015996	7	0.641055	48479	31242.3	113
38	2015	Pingliang	1.56464	0.0109785	9	1.61478	23908	21109.1	120
39	2015	Longnan	1.4	0.0200498	4	2.35739	9998	13896.1	88
40	2015	Shizuishan	0.888417	0.0040395	10	0.480444	222298	66941.3	243
1	2016	Datong	0.567654	0.0086023	97	1.57859	236305	42026	168
2	2016	Shuozhou	0.916884	0.0112428	17	1.18049	52736	72747.5	232
3	2016	Yangquan	0.69986	0.00776063	28	1.04747	85893	62188.6	125
4	2016	Changzhi	0.74302	0.00678519	69	0.86901	51212	51840.8	316
5	2016	Jincheng	0.565452	0.00971413	35	0.801248	395070	63321.5	241
6	2016	Xinzhou	0.75305	0.00971558	26	1.06665	121189	31816.7	339
7	2016	Jinzhong	0.61138	0.00803024	35	1.09709	138825	45662.7	517
8	2016	Linfen	0.789578	0.00937501	32	0.976804	123956	37908.2	354
9	2016	Yuncheng	0.627051	0.00718169	55	1.29992	805738	32318.9	454
10	2016	Lüliang	0.742282	0.00735543	24	0.695824	192627	36221.3	448
11	2016	Baotou	1.09079	0.0044195	91	1.07047	1.14314e+06	143519	677
12	2016	Wuhai	0.783128	0.00445457	26	0.752386	59116.5	108388	149
13	2016	Ordos	1.56038	0.00557399	123	0.751212	849397	227367	379
14	2016	Dongying	3.72194	0.0138613	246	0.552196	1.00157e+07	173198	954
15	2016	Zibo	1.22725	0.0119146	328	0.84032	5.25268e+06	99877.4	2976
16	2016	Linyi	0.855528	0.0157727	225	1.11248	5.72847e+06	40973.3	4047
17	2016	Zaozhuang	1.29523	0.011086	169	0.803864	895714	58059.3	1363
18	2016	Jining	1.22139	0.00992664	453	0.960062	3.59835e+06	54551.5	2599
19	2016	Tai'an	1.22521	0.0093856	237	1.04354	1.33275e+06	62328.5	1640
20	2016	Sanmenxia	0.728869	0.00694808	48	0.605417	725339	60562.1	653
21	2016	Luoyang	0.918746	0.00793543	280	1.00192	1.16639e+06	58007.8	1920
22	2016	Jiaozuo	1.10055	0.00878767	140	0.579116	1.29525e+06	60859.3	1336
23	2016	Hebi	0.979054	0.0138692	28	0.410367	154101	49297.9	562
24	2016	Puyang	2.28837	0.00873161	78	0.622169	540683	41193.6	1010
25	2016	Pingdingshan	0.801229	0.00702924	94	0.841762	303487	37747.7	877
26	2016	Nanyang	1.26179	0.00668761	172	0.905251	1.07809e+06	31888.3	2479
27	2016	Yan'an	3.94625	0.0164238	31	0.681064	14628	53438.6	144
28	2016	Tongchuan	1.27611	0.00959218	5	0.778805	21429	40718.4	205
29	2016	Weinan	0.566261	0.0143705	41	0.844449	121270	30694.6	512
30	2016	Xianyang	1.24259	0.0152038	80	0.476955	305861	53124.4	956
31	2016	Baoji	1.06094	0.012076	105	0.434892	636136	56715.7	662
32	2016	Yulin	1.8399	0.013652	58	0.553209	96837	90462.8	767
33	2016	Jinchang	0.538778	0.0211267	40	0.796647	768424	53175	90
34	2016	Baiyin	0.521168	0.0107553	46	1.13481	299944	31053.1	159
35	2016	Wuwei	2.46487	0.0142324	46	1.07004	21328	30551.4	261
36	2016	Zhangye	1.50571	0.0140532	26	1.70153	15296	39373	226
37	2016	Qingyang	1	0.0143634	10	0.779116	39889	32161	121
38	2016	Pingliang	1.915	0.0136689	11	1.90278	22526	21035.7	121
39	2016	Longnan	1.8488	0.0248576	5	2.62865	17285	16607.4	87
40	2016	Shizuishan	0.896192	0.0019933	41	0.506667	225739	70864.2	205
1	2017	Datong	0.464074	0.0065594	78	1.58996	246386	38272.7	232
2	2017	Shuozhou	0.834527	0.00701038	26	1.32884	53704	64800.4	238
3	2017	Yangquan	1.00535	0.00851819	37	1.07318	83321	55984	132
4	2017	Changzhi	0.691025	0.011369	77	0.813806	52369	50240.3	353
5	2017	Jincheng	0.628538	0.00945818	56	0.808829	468340	57972	259
6	2017	Xinzhou	1.12525	0.00817291	25	0.982893	139074	32408.4	349
7	2017	Jinzhong	1.04855	0.00648179	76	1.00267	176086	44836.4	567
8	2017	Linfen	0.634145	0.0106676	50	1.0095	166700	34603.7	380
9	2017	Yuncheng	0.606212	0.0102933	78	1.30511	904741	29421.2	456
10	2017	Lüliang	0.950981	0.0068841	39	0.613258	168795	39696	451
11	2017	Baotou	0.479194	0.00552695	167	1.18557	1.34766e+06	113717	401
12	2017	Wuhai	0.925081	0.00514971	37	0.677299	41186	90995.7	144
13	2017	Ordos	1.31706	0.0039135	174	0.795712	529422	189349	399
14	2017	Dongying	3.38583	0.0219702	271	0.55139	1.30741e+07	178119	987
15	2017	Zibo	1.29138	0.0120523	405	0.853286	6.75819e+06	101659	2624
16	2017	Linyi	0.839563	0.0148531	394	1.12906	6.64733e+06	41263.4	4074
17	2017	Zaozhuang	1.31615	0.015816	227	0.823433	998843	58849.9	1264
18	2017	Jining	1.24282	0.0148712	505	0.974435	4.08222e+06	55478.9	2733
19	2017	Tai'an	1.19562	0.01583	275	1.06467	1.51625e+06	63489	1402
20	2017	Sanmenxia	1.10055	0.00812108	42	0.641985	795600	61600.3	501
21	2017	Luoyang	1.16814	0.0108491	420	1.07053	1330000	60642.2	1975
22	2017	Jiaozuo	1.01511	0.00576075	180	0.624675	1486400	61789	1289
23	2017	Hebi	1.15474	0.0072879	49	0.441095	156048	49267.1	484
24	2017	Puyang	1.6	0.0104347	106	0.703062	596184	42016.9	890
25	2017	Pingdingshan	0.784733	0.00986341	161	0.892446	380741	38476.5	885
26	2017	Nanyang	1.05205	0.00893345	204	0.987008	1.3124e+06	32019.6	1969
27	2017	Yan'an	2.65636	0.0152218	45	0.590498	17835	58047.5	171
28	2017	Tongchuan	1.08189	0.0148148	13	0.947702	34605	41404.7	212
29	2017	Weinan	0.513357	0.0174682	43	0.915798	115693	30652.4	573
30	2017	Xianyang	1.45829	0.0151127	109	0.511039	386301	52368.8	727
31	2017	Baoji	1.28049	0.0127553	109	0.451465	568702	57925.7	730
32	2017	Yulin	1.47931	0.0163302	109	0.519661	124044	98932	839
33	2017	Jinchang	0.384025	0.0143333	51	0.742499	890141	49566.8	94
34	2017	Baiyin	1	0.0168678	61	1.09941	539240	27474.6	137
35	2017	Wuwei	2.75083	0.0122756	46	1.32159	12110	24813.3	219
36	2017	Zhangye	2.32411	0.0129716	87	2.06628	23488	32285.6	224
37	2017	Qingyang	1	0.0209426	38	0.785968	17028	27349.6	107
38	2017	Pingliang	1.42142	0.0187562	7	1.93209	27631	17677.3	66
39	2017	Longnan	2.71	0.0149357	7	2.88234	15853	13777.2	81
40	2017	Shizuishan	0.883568	0.00328983	72	0.539041	366424	65237.9	217
1	2018	Datong	0.435651	0.00922346	59	1.59912	375600	40487.2	266
2	2018	Shuozhou	0.570224	0.00781455	24	1.47268	55807	65779.5	271
3	2018	Yangquan	0.657521	0.0099403	23	1.09547	70677	57064.4	156
4	2018	Changzhi	0.672448	0.0120605	111	0.773759	74336	52194.1	390
5	2018	Jincheng	0.574471	0.0107601	51	0.814689	460464	63479.4	284
6	2018	Xinzhou	0.83312	0.0105749	39	0.927431	172572	34264.3	373
7	2018	Jinzhong	0.981486	0.0129379	114	0.938355	220473	47110.9	626
8	2018	Linfen	0.620632	0.00843779	54	1.03726	197900	35205.2	388
9	2018	Yuncheng	0.464048	0.00810142	85	1.30926	774236	30992.6	498
10	2018	Lüliang	0.760988	0.0129497	57	0.560678	437000	40166.6	453
11	2018	Baotou	0.444637	0.00528595	143	1.35848	1679000	94641.3	385
12	2018	Wuhai	0.859827	0.00367548	59	0.59816	74000	81387	126
13	2018	Ordos	1.05304	0.00212804	180	0.851328	823000	167770	402
14	2018	Dongying	3.35749	0.0188397	267	0.550715	1.63021e+07	185257	865
15	2018	Zibo	1.27344	0.00990675	400	0.864657	9.5292e+06	103968	2412
16	2018	Linyi	0.816168	0.0204124	350	1.14326	6.76071e+06	42982.9	4376
17	2018	Zaozhuang	1.70275	0.0173949	214	0.841048	1.05753e+06	59093.6	1138
18	2018	Jining	1.2466	0.0112309	492	0.986979	4.25071e+06	56918.1	2869
19	2018	Tai'an	1.07949	0.0211518	256	1.08411	1.57826e+06	62460.1	1278
20	2018	Sanmenxia	1.03259	0.00664283	58	0.674537	1115100	62542.5	418
21	2018	Luoyang	1.02447	0.0118952	528	1.12997	1437000	62926.4	1888
22	2018	Jiaozuo	0.934162	0.00888797	310	0.666843	1614700	61644.7	1208
23	2018	Hebi	2.02133	0.00677564	81	0.469436	238300	49316.3	461
24	2018	Puyang	1	0.00831158	84	0.779731	769604	42421.2	817
25	2018	Pingdingshan	0.69658	0.013111	168	0.93695	393551	39580	845
26	2018	Nanyang	0.747413	0.0133441	319	1.06262	1695400	33011.1	1966
27	2018	Yan'an	5.91834	0.0107756	34	0.534343	29907	65312.9	202
28	2018	Tongchuan	0.933019	0.0153297	11	1.14054	30039	37957.1	235
29	2018	Weinan	0.486578	0.0180678	80	0.981662	148275	31272.3	591
30	2018	Xianyang	1.80862	0.020589	141	0.545934	598603	51507.6	720
31	2018	Baoji	1.46286	0.0155565	98	0.465645	631070	56831.9	767
32	2018	Yulin	1.96917	0.0127508	97	0.496339	73449	106908	860
33	2018	Jinchang	0.322091	0.0134705	40	0.703323	1314546	54070.9	103
34	2018	Baiyin	0.632339	0.0168498	42	1.06991	466896	28345.6	130
35	2018	Wuwei	1.68845	0.0177277	72	1.64767	12336	24650.6	198
36	2018	Zhangye	2.25	0.0177819	118	2.50876	18675	31764.3	204
37	2018	Qingyang	1	0.0162914	33	0.791517	16367	30044	109
38	2018	Pingliang	1	0.0104926	15	1.95778	43537	16527.4	57
39	2018	Longnan	3.58345	0.0214852	4	3.13167	19185	13841.8	72
40	2018	Shizuishan	0.992433	0.00396324	70	0.567626	468067	68459	240
1	2019	Datong	0.542876	0.013874	131	1.54301	516589	41980.1	334
2	2019	Shuozhou	0.610536	0.00706848	28	1.36765	80980	65578.8	304
3	2019	Yangquan	0.649086	0.0070004	44	1.16033	103038	55913.6	185
4	2019	Changzhi	0.639678	0.0106102	214	0.816495	122320	51997.7	439
5	2019	Jincheng	0.587615	0.0076762	81	0.77651	729042	63554.8	344
6	2019	Xinzhou	0.691143	0.0122133	42	1.1026	176000	34768.3	420
7	2019	Jinzhong	0.898634	0.00918187	136	1.05512	207016	47489.4	712
8	2019	Linfen	0.67068	0.0154597	82	1.14682	151000	35513.8	435
9	2019	Yuncheng	0.56617	0.00852388	161	1.43179	738140	32073.6	551
10	2019	Lüliang	0.763365	0.0104688	90	0.596653	451000	42825.8	465
11	2019	Baotou	0.494252	0.00636105	212	1.45471	1907000	84958.9	420
12	2019	Wuhai	0.789844	0.0052257	126	0.593212	58000	88336.1	134
13	2019	Ordos	1.32078	0.00605292	279	0.663853	572000	156698	465
14	2019	Dongying	1.82041	0.0184128	387	0.653786	1.63073e+07	129743	753
15	2019	Zibo	0.882651	0.0124	719	0.921274	8.81988e+06	75035.5	1668
16	2019	Linyi	0.960948	0.0237212	511	1.40496	8.32847e+06	41833.5	2938
17	2019	Zaozhuang	0.837323	0.0147408	342	1.08274	1.45832e+06	41724.1	593
18	2019	Jining	1.04386	0.0174888	684	1.19692	4.60449e+06	50660.4	2124
19	2019	Tai'an	0.572811	0.0105086	307	1.29177	1.70018e+06	45739.6	935
20	2019	Sanmenxia	1.47797	0.0155988	100	0.854977	1577400	58873.6	369
21	2019	Luoyang	1.47801	0.0111071	545	1.05509	1546000	67628.6	1799
22	2019	Jiaozuo	1.16938	0.00711603	254	0.764223	1503000	71259.9	1102
23	2019	Hebi	2.35308	0.0117717	82	0.559186	301800	56275.5	387
24	2019	Puyang	1.45	0.0140363	140	1.43201	839200	40635.4	687
25	2019	Pingdingshan	0.693854	0.012835	159	1.0126	360900	43780.7	823
26	2019	Nanyang	0.810728	0.0112776	305	1.56004	1.75636e+06	35305.8	1550
27	2019	Yan'an	5.3824	0.00952301	68	0.514728	241918	69271.1	249
28	2019	Tongchuan	0.676525	0.0227389	11	1.51033	39056	42100.5	218
29	2019	Weinan	0.569165	0.0115992	103	1.21254	140755	32407.6	601
30	2019	Xianyang	1.77276	0.00933672	232	0.869386	893009	47311.1	698
31	2019	Baoji	1.62678	0.0233557	142	0.605447	839836	55499.2	782
32	2019	Yulin	2.93153	0.0170849	133	0.444274	94771	113638	994
33	2019	Jinchang	0.51359	0.0116318	47	0.438002	1418988	71635.7	91
34	2019	Baiyin	0.639892	0.0122426	56	1.20887	475864	27320.9	163
35	2019	Wuwei	1.31435	0.0177485	73	3.52436	22973	26104.7	179
36	2019	Zhangye	2.21274	0.0118228	106	2.81087	32993	35446	182
37	2019	Qingyang	1	0.0142049	49	0.765457	17179	31908.6	102
38	2019	Pingliang	1.41582	0.0119385	26	1.95381	47926	20999.7	69
39	2019	Longnan	3.59246	0.025665	12	2.43018	19000	16464.8	72
40	2019	Shizuishan	0.991944	0.00357046	91	0.937821	437008	58003.9	295
1	2020	Datong	0.505873	0.00645648	121	1.5639	433449	50085.9	364
2	2020	Shuozhou	0.678022	0.0139158	36	1.3545	78345	84755.1	350
3	2020	Yangquan	0.827368	0.00895066	77	1.18862	150488	64050.8	221
4	2020	Changzhi	0.633934	0.00926234	304	0.83546	88825	61241.5	497
5	2020	Jincheng	0.690395	0.00846699	119	0.794244	643192	73982.2	425
6	2020	Xinzhou	0.817893	0.0110834	77	1.11803	188696	40192.2	478
7	2020	Jinzhong	0.994463	0.0158941	163	1.03299	200152	49589.4	806
8	2020	Linfen	0.664268	0.0148078	135	1.15494	181542	45943.1	500
9	2020	Yuncheng	0.531556	0.0134375	163	1.45239	86364	39154.8	607
10	2020	Lüliang	0.914342	0.00870971	89	0.597213	383983	48056.6	588
11	2020	Baotou	0.590102	0.00257386	299	1.32608	1573000	93491.3	460
12	2020	Wuhai	0.980555	0.00434807	124	0.534429	59000	91937.5	158
13	2020	Ordos	1.22852	0.00227154	367	0.693975	460000	149285	458
14	2020	Dongying	1.93842	0.0114458	498	0.682892	13443400	134119	845
15	2020	Zibo	1.10688	0.0173632	906	0.97871	8876700	77063.2	1775
16	2020	Linyi	0.987348	0.0206709	888	1.48509	11672000	43007.8	3421
17	2020	Zaozhuang	1.0225	0.0126939	383	1.226	2638000	44361.7	739
18	2020	Jining	1.2208	0.0156446	830	1.25249	5451400	53064.6	1941
19	2020	Tai'an	0.681274	0.0138664	517	1.28323	2119000	49889	1097
20	2020	Sanmenxia	1.11275	0.00840286	110	0.897994	1770000	66892.1	397
21	2020	Luoyang	1.54041	0.0119159	652	1.10801	1931000	68136.6	1785
22	2020	Jiaozuo	0.770116	0.00677071	328	1.20381	1600000	56460.1	848
23	2020	Hebi	1.3909	0.0108478	111	0.630069	384000	58659.2	399
24	2020	Puyang	1.94983	0.0121813	194	1.41862	870000	41054.7	630
25	2020	Pingdingshan	0.70462	0.00840221	291	1.0317	304000	46170.2	878
26	2020	Nanyang	1.00551	0.00867988	375	1.5962	1286000	37695.2	1475
27	2020	Yan'an	0.935578	0.0132392	80	0.592519	249200	69115.4	276
28	2020	Tongchuan	0.769167	0.014816	32	1.639	69840	52400.4	196
29	2020	Weinan	0.583304	0.0230371	135	1.28993	162000	38748.1	575
30	2020	Xianyang	1.09313	0.0175471	278	0.918784	1039900	54543	725
31	2020	Baoji	1.96674	0.0143037	168	0.643192	786000	66874	844
32	2020	Yulin	2.8711	0.00958687	228	0.493839	120000	111652	1011
33	2020	Jinchang	0.695891	0.0125106	88	0.448912	1315000	84868.4	102
34	2020	Baiyin	0.519707	0.0202314	92	1.32934	647000	33991.9	169
35	2020	Wuwei	0.895343	0.0170353	107	3.28448	42000	36976.3	185
36	2020	Zhangye	1	0.0225699	105	2.88996	34000	42803.8	184
37	2020	Qingyang	1	0.0122003	67	0.843922	16000	35959.7	96
38	2020	Pingliang	1.32703	0.0166149	63	2.13872	47900	26635.3	84
39	2020	Longnan	1	0.0219234	24	2.58798	20000	19449.2	75
40	2020	Shizuishan	1.10837	0.00391292	150	0.945805	390100	67956.9	318
1	2021	Datong	0.506521	0.00853385	109	1.21215	696923	47572.6	453
2	2021	Shuozhou	0.666642	0.0106477	46	1.05882	75474	78104.6	431
3	2021	Yangquan	0.740549	0.0137338	65	0.902883	130777	60989.6	293
4	2021	Changzhi	0.77286	0.011879	227	0.603777	138221	66369.5	616
5	2021	Jincheng	1.15316	0.0149187	106	0.590126	521204	76325.6	540
6	2021	Xinzhou	0.759489	0.0105414	81	0.807007	179285	43985.7	615
7	2021	Jinzhong	0.927367	0.0118675	148	0.796441	338579	47629.5	961
8	2021	Linfen	0.751157	0.00763027	90	0.848454	307263	42365.9	616
9	2021	Yuncheng	0.648218	0.00944514	135	1.10428	854735	37785.4	787
10	2021	Lüliang	0.735909	0.0112787	98	0.455312	536623	53528	721
11	2021	Baotou	0.578973	0.00397736	247	1.02285	2461000	87690.2	480
12	2021	Wuhai	0.893934	0.00495042	87	0.393284	151500	91112.2	174
13	2021	Ordos	1.34548	0.00555728	359	0.483683	829600	161591	510
14	2021	Dongying	1.92012	0.023002	493	0.63937	20119000	138924	895
15	2021	Zibo	1.1307	0.0178607	1023	0.93921	11924000	79241.3	1958
16	2021	Linyi	1.01382	0.0226362	859	1.35321	17668000	44789.2	3771
17	2021	Zaozhuang	0.815077	0.0154897	412	1.21999	3151000	44812.4	841
18	2021	Jining	1.14882	0.0240441	853	1.20478	6787000	54037.4	2195
19	2021	Tai'an	0.637654	0.0165418	570	1.28887	2911000	49132.8	1225
20	2021	Sanmenxia	0.968479	0.00815717	83	0.911877	2711000	65969.9	428
21	2021	Luoyang	1.32896	0.0105808	563	1.17972	2324000	66109.5	1790
22	2021	Jiaozuo	0.730259	0.00928745	255	1.32918	1695000	51883.9	907
23	2021	Hebi	1.49772	0.00968492	87	0.610477	556000	56499.2	444
24	2021	Puyang	1.58436	0.0145785	160	1.35569	1159000	40688.9	666
25	2021	Pingdingshan	0.683611	0.0105984	196	1.04947	419000	45830.6	942
26	2021	Nanyang	0.825038	0.00768585	304	1.63196	1656000	38378.2	1667
27	2021	Yan'an	2.79804	0.0127515	65	0.460147	53500	75363.2	315
28	2021	Tongchuan	0.902119	0.0143869	38	1.25561	100580	55729.2	207
29	2021	Weinan	0.642455	0.0153388	140	1.1643	165200	37645.7	595
30	2021	Xianyang	1.13223	0.0208691	248	0.846888	1577900	52054.1	781
31	2021	Baoji	1.66788	0.0255419	140	0.603787	880600	66285.1	907
32	2021	Yulin	3.26718	0.00923599	268	0.388587	222700	131065	1024
33	2021	Jinchang	0.678662	0.0212494	81	0.38597	1882000	87701.7	116
34	2021	Baiyin	0.5507	0.0204309	72	1.14222	780200	33863.4	199
35	2021	Wuwei	1.2616	0.02035	69	2.97173	46500	36937.3	204
36	2021	Zhangye	1.6	0.0146175	84	2.62155	37400	41728.5	187
37	2021	Qingyang	1	0.0220783	47	0.735317	16655	36378.3	115
38	2021	Pingliang	1.1963	0.0167369	57	1.85848	20900	26962.9	97
39	2021	Longnan	2.3	0.0209317	14	2.25594	22000	18730.8	79
40	2021	Shizuishan	1.15407	0.00397518	119	0.801303	486500	64430.8	344

## Sheet: Upstream
year	city	efficient	envir	tec	structure	trade	pgdp	industry level
2010	Baiyin	0.599676	0.0149747	6	0.598472	309596	17680	180
2010	Baotou	1.06756	0.00303579	26	0.798189	1.3221e+06	94269	715
2010	Ordos	1.64926	0.00315231	12	0.658204	291549	175125	451
2010	Jinchang	0.49715	0.0121852	13	0.194224	3.06881e+06	43400	55
2010	Longnan	1	0.0112056	0	1.57527	3012.43	6457	102
2010	Pingliang	1.56339	0.0124418	0	0.666454	10093.3	10504	90
2010	Qingyang	1	0.0134067	0	0.426931	37983.7	16172	74
2010	Shizuishan	0.594113	0.00234271	5	0.50016	406630	41163	304
2010	Wuhai	0.769481	0.00312594	3	0.381065	3757.07	76653	168
2010	Wuwei	1.67763	0.00741695	1	0.83879	8664.96	10621	179
2010	Zhangye	1.27615	0.0160627	1	0.994358	18494.3	17101	172
2011	Baiyin	0.596498	0.0106384	11	0.546578	617807	18612.6	145
2011	Baotou	1.09605	0.00190384	19	0.756723	1.78854e+06	104241	625
2011	Ordos	2.19245	0.00369947	9	0.621505	397216	151219	385
2011	Jinchang	0.422383	0.0126051	8	0.210285	2.82021e+06	45099.1	37
2011	Longnan	1	0.0165503	1	1.4295	41201.3	5817.12	60
2011	Pingliang	1.53538	0.00879011	1	0.643064	8812.39	12000	71
2011	Qingyang	1	0.0103482	2	0.375513	8895.06	18473.9	55
2011	Shizuishan	0.474884	0.0033233	9	0.464968	390015	46006.4	226
2011	Wuhai	0.739094	0.00274178	2	0.360703	2441.43	83043.6	155
2011	Wuwei	1	0.0180083	4	0.781767	37317.7	13519.8	116
2011	Zhangye	1.32246	0.0151486	3	0.929909	11861.6	19240.5	122
2012	Baiyin	0.505941	0.0158204	13	0.549468	333250	23522.1	165
2012	Baotou	0.918252	0.00359015	38	0.760759	1.32551e+06	116380	618
2012	Ordos	2.28381	0.00395823	15	0.611533	266766	169124	371
2012	Jinchang	0.440525	0.0128528	15	0.246702	2.16973e+06	48541.6	38
2012	Longnan	1	0.0118132	1	1.44016	3586.76	8198.38	75
2012	Pingliang	1.58937	0.0169852	3	0.663082	11604.9	14525.2	113
2012	Qingyang	1	0.0155315	5	0.385122	46244.7	22226.6	86
2012	Shizuishan	0.6651	0.00441891	11	0.462943	315650	52099.8	234
2012	Wuhai	0.559172	0.00585695	5	0.349762	29151.1	95580.6	153
2012	Wuwei	1	0.0118399	3	0.720708	11709.1	17458.7	124
2012	Zhangye	1.36696	0.00947837	8	1.0259	11442	22526.2	158
2013	Baiyin	1.6851	0.0113004	8	0.619806	483707	25140	179
2013	Baotou	0.866294	0.00491478	56	0.881658	1.30372e+06	148594	654
2013	Ordos	2.18181	0.00243401	13	0.628486	703548	245170	390
2013	Jinchang	0.471929	0.00889293	41	0.289941	2.33819e+06	51504.5	67
2013	Longnan	1	0.0142262	0	1.53963	6106.5	8467.39	84
2013	Pingliang	1.46985	0.0100681	0	0.808516	11587.5	14120.6	127
2013	Qingyang	1	0.0098515	0	0.467631	53651.7	22024.2	103
2013	Shizuishan	0.759686	0.00271749	30	0.472041	291817	56627.4	264
2013	Wuhai	0.807029	0.00400417	7	0.50273	5561.49	98935.7	154
2013	Wuwei	1.15688	0.0177505	6	0.757284	14492.1	19370.5	160
2013	Zhangye	1.54298	0.0112388	5	1.10849	14386.8	24632.8	174
2014	Baiyin	0.745246	0.0155651	26	0.733532	453418	25996.9	150
2014	Baotou	1.17878	0.00305587	71	0.972611	1.10878e+06	128181	660
2014	Ordos	2.07853	0.00301917	33	0.67883	443510	196331	372
2014	Jinchang	0.435368	0.0100419	21	0.410005	1142610	54195.8	71
2014	Longnan	1	0.0152297	2	1.82936	13344	10102.2	89
2014	Pingliang	1.54815	0.0156879	7	1.10873	17364	16662.5	126
2014	Qingyang	1	0.0132127	4	0.478668	44530	29883.4	105
2014	Shizuishan	0.783285	0.00322983	7	0.460142	279823	61868	256
2014	Wuhai	0.821577	0.00226675	10	0.564826	11358	106484	154
2014	Wuwei	1.51535	0.0135375	11	0.800423	24242	22254.4	209
2014	Zhangye	1.496	0.0112781	7	1.28238	14275	29650	203
2015	Baiyin	0.4819	0.0130856	23	0.931813	158655	29009.3	168
2015	Baotou	1.15862	0.0042904	85	1.01095	967271	138009	662
2015	Ordos	2.0563	0.00260978	48	0.719669	443032	216179	387
2015	Jinchang	0.429938	0.0136849	35	0.580313	677434	54501.1	89
2015	Longnan	1.4	0.0200498	3	2.35739	9998	13896.1	88
2015	Pingliang	1.56464	0.0109785	8	1.61478	23908	21109.1	120
2015	Qingyang	1	0.015996	6	0.641055	48479	31242.3	113
2015	Shizuishan	0.888417	0.0040395	9	0.480444	222298	66941.3	243
2015	Wuhai	0.681768	0.00457564	15	0.739344	28650.6	105261	147
2015	Wuwei	1.79797	0.0166304	18	1.07422	60777	26179.1	232
2015	Zhangye	1.63967	0.00979224	15	1.53553	15920	35053.2	211
2016	Baiyin	0.521168	0.0107553	45	1.13481	299944	31053.1	159
2016	Baotou	1.09079	0.0044195	90	1.07047	1.14314e+06	143519	677
2016	Ordos	1.56038	0.00557399	122	0.751212	849397	227367	379
2016	Jinchang	0.538778	0.0211267	39	0.796647	768424	53175	90
2016	Longnan	1.8488	0.0248576	4	2.62865	17285	16607.4	87
2016	Pingliang	1.915	0.0136689	10	1.90278	22526	21035.7	121
2016	Qingyang	1	0.0143634	9	0.779116	39889	32161	121
2016	Shizuishan	0.896192	0.0019933	40	0.506667	225739	70864.2	205
2016	Wuhai	0.783128	0.00445457	25	0.752386	59116.5	108388	149
2016	Wuwei	2.46487	0.0142324	45	1.07004	21328	30551.4	261
2016	Zhangye	1.50571	0.0140532	25	1.70153	15296	39373	226
2017	Baiyin	1	0.0168678	60	1.09941	539240	27474.6	137
2017	Baotou	0.479194	0.00552695	166	1.18557	1.34766e+06	113717	401
2017	Ordos	1.31706	0.0039135	173	0.795712	529422	189349	399
2017	Jinchang	0.384025	0.0143333	50	0.742499	890141	49566.8	94
2017	Longnan	2.71	0.0149357	6	2.88234	15853	13777.2	81
2017	Pingliang	1.42142	0.0187562	6	1.93209	27631	17677.3	66
2017	Qingyang	1	0.0209426	37	0.785968	17028	27349.6	107
2017	Shizuishan	0.883568	0.00328983	71	0.539041	366424	65237.9	217
2017	Wuhai	0.925081	0.00514971	36	0.677299	41186	90995.7	144
2017	Wuwei	2.75083	0.0122756	45	1.32159	12110	24813.3	219
2017	Zhangye	2.32411	0.0129716	86	2.06628	23488	32285.6	224
2018	Baiyin	0.632339	0.0168498	41	1.06991	466896	28345.6	130
2018	Baotou	0.444637	0.00528595	142	1.35848	1679000	94641.3	385
2018	Ordos	1.05304	0.00212804	179	0.851328	823000	167770	402
2018	Jinchang	0.322091	0.0134705	39	0.703323	1314546	54070.9	103
2018	Longnan	3.58345	0.0214852	3	3.13167	19185	13841.8	72
2018	Pingliang	1	0.0104926	14	1.95778	43537	16527.4	57
2018	Qingyang	1	0.0162914	32	0.791517	16367	30044	109
2018	Shizuishan	0.992433	0.00396324	69	0.567626	468067	68459	240
2018	Wuhai	0.859827	0.00367548	58	0.59816	74000	81387	126
2018	Wuwei	1.68845	0.0177277	71	1.64767	12336	24650.6	198
2018	Zhangye	2.25	0.0177819	117	2.50876	18675	31764.3	204
2019	Baiyin	0.639892	0.0122426	55	1.20887	475864	27320.9	163
2019	Baotou	0.494252	0.00636105	211	1.45471	1907000	84958.9	420
2019	Ordos	1.32078	0.00605292	278	0.663853	572000	156698	465
2019	Jinchang	0.51359	0.0116318	46	0.438002	1418988	71635.7	91
2019	Longnan	3.59246	0.025665	11	2.43018	19000	16464.8	72
2019	Pingliang	1.41582	0.0119385	25	1.95381	47926	20999.7	69
2019	Qingyang	1	0.0142049	48	0.765457	17179	31908.6	102
2019	Shizuishan	0.991944	0.00357046	90	0.937821	437008	58003.9	295
2019	Wuhai	0.789844	0.0052257	125	0.593212	58000	88336.1	134
2019	Wuwei	1.31435	0.0177485	72	3.52436	22973	26104.7	179
2019	Zhangye	2.21274	0.0118228	105	2.81087	32993	35446	182
2020	Baiyin	0.519707	0.0202314	91	1.32934	647000	33991.9	169
2020	Baotou	0.590102	0.00257386	298	1.32608	1573000	93491.3	460
2020	Ordos	1.22852	0.00227154	366	0.693975	460000	149285	458
2020	Jinchang	0.695891	0.0125106	87	0.448912	1315000	84868.4	102
2020	Longnan	1	0.0219234	23	2.58798	20000	19449.2	75
2020	Pingliang	1.32703	0.0166149	62	2.13872	47900	26635.3	84
2020	Qingyang	1	0.0122003	66	0.843922	16000	35959.7	96
2020	Shizuishan	1.10837	0.00391292	149	0.945805	390100	67956.9	318
2020	Wuhai	0.980555	0.00434807	123	0.534429	59000	91937.5	158
2020	Wuwei	0.895343	0.0170353	106	3.28448	42000	36976.3	185
2020	Zhangye	1	0.0225699	104	2.88996	34000	42803.8	184
2021	Baiyin	0.5507	0.0204309	71	1.14222	780200	33863.4	199
2021	Baotou	0.578973	0.00397736	246	1.02285	2461000	87690.2	480
2021	Ordos	1.34548	0.00555728	358	0.483683	829600	161591	510
2021	Jinchang	0.678662	0.0212494	80	0.38597	1882000	87701.7	116
2021	Longnan	2.3	0.0209317	13	2.25594	22000	18730.8	79
2021	Pingliang	1.1963	0.0167369	56	1.85848	20900	26962.9	97
2021	Qingyang	1	0.0220783	46	0.735317	16655	36378.3	115
2021	Shizuishan	1.15407	0.00397518	118	0.801303	486500	64430.8	344
2021	Wuhai	0.893934	0.00495042	86	0.393284	151500	91112.2	174
2021	Wuwei	1.2616	0.02035	68	2.97173	46500	36937.3	204
2021	Zhangye	1.6	0.0146175	83	2.62155	37400	41728.5	187

## Sheet: Midstream
year	city	efficient	envir	tec	structure	trade	pgdp	industry level
2010	Baoji	0.892585	0.0129125	17	0.419063	405662	26124	505
2010	Datong	0.552881	0.00534043	15	0.946806	384284	21369	203
2010	Jiaozuo	1.06071	0.00770896	53	0.338237	1.17857e+06	35767	1108
2010	Jincheng	0.609747	0.00783758	22	0.506132	360164	32337	284
2010	Jinzhong	0.61461	0.0091161	10	0.670928	155698	24275	533
2010	Linfen	0.846929	0.00648606	6	0.585876	440694	20851	458
2010	Luoyang	0.942924	0.0108322	99	0.527418	1.04724e+06	35762	1821
2010	Lüliang	0.648588	0.00740892	4	0.37052	490972	23267	597
2010	Nanyang	1.39527	0.00975968	48	0.526023	645296	19145	1474
2010	Pingdingshan	0.915476	0.00579919	45	0.375697	287907	26730	1001
2010	Sanmenxia	0.915664	0.00846941	23	0.342528	113728	39176	694
2010	Shuozhou	0.83931	0.00776391	3	0.661068	84632.3	41107	224
2010	Tongchuan	1.02399	0.0122935	1	0.489687	3317.05	22508	131
2010	Weinan	0.527078	0.00704254	3	0.704449	114587	14950	436
2010	Xianyang	1.09232	0.00868651	22	0.561901	230468	22477	671
2010	Xinzhou	0.614515	0.00692531	11	0.990132	85661.3	14193	323
2010	Yan'an	3.93285	0.0106456	9	0.281315	15211.1	40621	118
2010	Yangquan	0.573938	0.00641842	19	0.656071	197297	31898	186
2010	Yulin	1.23413	0.0129384	12	0.38039	54176.3	52480	652
2010	Yuncheng	0.462352	0.00654057	43	0.87769	707291	16175	563
2010	Changzhi	0.659456	0.00904886	17	0.462527	251880	27642	386
2011	Baoji	0.910798	0.0114253	26	0.397615	531353	29458	391
2011	Datong	0.527999	0.00817692	26	0.862606	278523	23573	147
2011	Jiaozuo	1.09153	0.006985	82	0.336769	1.64284e+06	38068.1	1061
2011	Jincheng	0.607238	0.00614968	21	0.461503	733177	36469.8	217
2011	Jinzhong	0.641925	0.00476169	16	0.672747	150593	25395.3	470
2011	Linfen	0.935192	0.0079712	12	0.481916	601954	24390.7	380
2011	Luoyang	1.00838	0.00575444	155	0.508566	1.34534e+06	38431	1629
2011	Lüliang	0.830761	0.00525201	8	0.298874	514101	28115.3	579
2011	Nanyang	1.3147	0.00966353	46	0.530955	929169	20139.9	1264
2011	Pingdingshan	0.778876	0.00738626	62	0.385425	277128	28196.8	802
2011	Sanmenxia	0.849335	0.0078646	18	0.338759	127755	42956.2	605
2011	Shuozhou	0.845892	0.00439559	3	0.623628	90048.6	46225.1	235
2011	Tongchuan	1.37105	0.00926864	3	0.454131	6568.6	26151.1	121
2011	Weinan	0.64085	0.018246	7	0.593054	112319	18119.4	418
2011	Xianyang	1.14675	0.0125286	23	0.497702	301245	25887.1	554
2011	Xinzhou	0.640237	0.0109016	5	0.747479	123738	16761.9	307
2011	Yan'an	3.41895	0.0142654	5	0.259011	23794.2	47394.6	97
2011	Yangquan	0.905964	0.00658868	9	0.655451	215369	35814	129
2011	Yulin	1.40024	0.0126037	5	0.337882	64898	63766.8	575
2011	Yuncheng	0.582985	0.00852116	41	0.724691	810360	18356.3	431
2011	Changzhi	0.73246	0.00783715	20	0.413758	503018	33883.7	340
2012	Baoji	1.08733	0.0106249	39	0.374137	470452	34113.8	448
2012	Datong	0.620032	0.0130649	73	0.867061	318118	27380.3	169
2012	Jiaozuo	0.959093	0.00902315	95	0.365402	1.40327e+06	41319.7	1155
2012	Jincheng	0.516189	0.00968255	18	0.483811	779575	43565.4	241
2012	Jinzhong	0.495227	0.00599197	16	0.676621	312254	29622.7	512
2012	Linfen	0.804611	0.0045862	23	0.502414	365235	27593	374
2012	Luoyang	1.04245	0.00826624	170	0.542014	995481	42527.6	1642
2012	Lüliang	1.56733	0.00523905	8	0.30452	521122	32197.9	582
2012	Nanyang	1.17772	0.00564746	50	0.570169	829551	21665.4	1381
2012	Pingdingshan	0.747316	0.00588918	39	0.482181	256919	28510.6	708
2012	Sanmenxia	0.780427	0.00844538	49	0.352699	145819	47306.2	609
2012	Shuozhou	0.972713	0.00727215	10	0.604258	162149	57295.4	261
2012	Tongchuan	1.24306	0.0132962	4	0.435549	7840.12	30158.3	127
2012	Weinan	0.678252	0.0157455	19	0.594559	147264	20117.6	413
2012	Xianyang	1.09423	0.0152031	43	0.471823	273325	29626.6	641
2012	Xinzhou	0.60209	0.00593034	15	0.758961	137612	19767.2	330
2012	Yan'an	3.49884	0.0114814	9	0.255744	41807.7	53613.5	113
2012	Yangquan	0.799036	0.00692994	22	0.67227	153709	43019.1	160
2012	Yulin	1.82608	0.0112092	13	0.319119	29157.4	73725.5	665
2012	Yuncheng	0.477655	0.00883782	44	0.811157	671682	20305.6	462
2012	Changzhi	0.740371	0.00706484	41	0.424881	725243	38905.4	354
2013	Baoji	1.20376	0.00898151	33	0.364479	549585	38128.9	454
2013	Datong	0.491313	0.00617346	43	1.0034	296128	31155.9	176
2013	Jiaozuo	0.952972	0.0119402	71	0.367695	1.4009e+06	44204.2	1211
2013	Jincheng	0.493728	0.0108606	36	0.534027	568876	51138.6	251
2013	Jinzhong	0.487781	0.00905072	22	0.727776	275009	33619.5	516
2013	Linfen	0.782782	0.00869914	21	0.551453	463536	31108.1	372
2013	Luoyang	0.961479	0.00877608	227	0.594735	1.11168e+06	43242.8	1770
2013	Lüliang	0.715048	0.0103005	16	0.341785	444077	33843.1	601
2013	Nanyang	1.04875	0.0117848	68	0.620158	1.11204e+06	20334.7	1423
2013	Pingdingshan	0.601521	0.00684349	68	0.538039	294796	27570.9	784
2013	Sanmenxia	0.773299	0.0080328	32	0.390592	180841	50034.1	637
2013	Shuozhou	0.803371	0.00795445	9	0.677316	72448.1	64021.2	268
2013	Tongchuan	2.66585	0.0133128	2	0.395958	10051.6	35644.1	147
2013	Weinan	0.804997	0.0154769	28	0.542748	150712	22532.3	417
2013	Xianyang	1.27506	0.0118494	39	0.435609	374788	33230.6	708
2013	Xinzhou	0.644699	0.0127017	23	0.806039	122322	22847.9	331
2013	Yan'an	3.15364	0.0151793	11	0.274678	59442.3	54168.2	115
2013	Yangquan	0.809972	0.0114482	21	0.704404	132151	49925.2	163
2013	Yulin	1.85672	0.0108798	16	0.363441	28556.8	71890.8	710
2013	Yuncheng	0.492931	0.0109543	47	0.867418	1.08113e+06	23704.2	496
2013	Changzhi	0.69406	0.00520515	51	0.47285	653116	42699.2	356
2014	Baoji	1.00089	0.0150074	51	0.408842	524327	42969	541
2014	Datong	0.534786	0.0113556	44	1.12053	295911	35156.1	173
2014	Jiaozuo	0.99721	0.00933574	77	0.498058	1.51359e+06	50911.9	1214
2014	Jincheng	0.601876	0.00906198	37	0.63002	674387	53366.4	244
2014	Jinzhong	0.542666	0.00578014	29	0.898419	220914	37325.5	529
2014	Linfen	0.795962	0.00562988	18	0.696484	245399	32721.9	364
2014	Luoyang	0.840588	0.00804737	266	0.819855	1.08298e+06	47994.3	1779
2014	Lüliang	0.621482	0.010161	13	0.508041	344838	34387.8	567
2014	Nanyang	0.773975	0.00819176	89	0.773763	1.1884e+06	25883.7	1899
2014	Pingdingshan	0.70567	0.0117429	84	0.671631	427539	32063.6	854
2014	Sanmenxia	0.747341	0.00539945	38	0.455854	146199	53668.1	637
2014	Shuozhou	0.809461	0.0108195	18	0.735626	56919.2	68120.2	280
2014	Tongchuan	2.35373	0.0115967	0	0.477688	13651	37799.9	154
2014	Weinan	0.680553	0.0120824	24	0.619291	141684	26154.6	450
2014	Xianyang	1.16082	0.0146032	44	0.439203	353851	41152.2	776
2014	Xinzhou	0.698679	0.00570326	8	0.902608	127764	25881.1	355
2014	Yan'an	6.43427	0.0183293	16	0.313305	71390	61490.5	109
2014	Yangquan	0.764971	0.0102375	16	0.79773	120196	52700.3	144
2014	Yulin	2.28585	0.0115765	44	0.411197	29308	84794.8	710
2014	Yuncheng	0.559494	0.00744293	33	1.02201	920271	27239.5	500
2014	Changzhi	0.775671	0.00965383	39	0.639294	419535	46542.3	344
2015	Baoji	1.05544	0.014261	134	0.421457	536087	51362.4	595
2015	Datong	0.575479	0.0100878	65	1.26526	257635	41957.9	177
2015	Jiaozuo	1.0373	0.0129646	116	0.554384	1.28056e+06	55574.9	1213
2015	Jincheng	0.638734	0.011309	23	0.719675	557080	60920.2	251
2015	Jinzhong	0.576287	0.0128906	30	1.05252	128360	42560.5	515
2015	Linfen	0.768062	0.0103685	42	0.899238	187849	35526.6	366
2015	Luoyang	0.814145	0.0101215	246	0.907081	1.21516e+06	52624.6	1858
2015	Lüliang	0.629738	0.0116827	27	0.65759	252250	33853.1	523
2015	Nanyang	0.825569	0.00855506	146	0.864211	1.1904e+06	29169.9	2262
2015	Pingdingshan	0.701238	0.00531295	73	0.728492	422504	34597.1	862
2015	Sanmenxia	0.749291	0.00979754	38	0.556033	272804	56685.5	646
2015	Shuozhou	0.805081	0.0104249	10	1.08117	36488	69398.7	258
2015	Tongchuan	2.2367	0.0137583	2	0.567599	14818	41441.9	173
2015	Weinan	0.66848	0.0106986	34	0.70267	105498	29643.7	447
2015	Xianyang	1.18887	0.0138361	66	0.472888	286380	46893	874
2015	Xinzhou	0.645398	0.00836357	24	1.02796	121460	29423	368
2015	Yan'an	2.88182	0.0182572	18	0.464418	68369	58229.1	140
2015	Yangquan	0.663774	0.00907036	30	0.973309	127202	57798	134
2015	Yulin	1.34393	0.0198476	87	0.513289	19913	83435.7	712
2015	Yuncheng	0.603702	0.00924771	36	1.22814	745066	30198.8	491
2015	Changzhi	0.673647	0.00629312	52	0.860747	97634	47428	352
2016	Baoji	1.06094	0.012076	104	0.434892	636136	56715.7	662
2016	Datong	0.567654	0.0086023	96	1.57859	236305	42026	168
2016	Jiaozuo	1.10055	0.00878767	139	0.579116	1.29525e+06	60859.3	1336
2016	Jincheng	0.565452	0.00971413	34	0.801248	395070	63321.5	241
2016	Jinzhong	0.61138	0.00803024	34	1.09709	138825	45662.7	517
2016	Linfen	0.789578	0.00937501	31	0.976804	123956	37908.2	354
2016	Luoyang	0.918746	0.00793543	279	1.00192	1.16639e+06	58007.8	1920
2016	Lüliang	0.742282	0.00735543	23	0.695824	192627	36221.3	448
2016	Nanyang	1.26179	0.00668761	171	0.905251	1.07809e+06	31888.3	2479
2016	Pingdingshan	0.801229	0.00702924	93	0.841762	303487	37747.7	877
2016	Sanmenxia	0.728869	0.00694808	47	0.605417	725339	60562.1	653
2016	Shuozhou	0.916884	0.0112428	16	1.18049	52736	72747.5	232
2016	Tongchuan	1.27611	0.00959218	4	0.778805	21429	40718.4	205
2016	Weinan	0.566261	0.0143705	40	0.844449	121270	30694.6	512
2016	Xianyang	1.24259	0.0152038	79	0.476955	305861	53124.4	956
2016	Xinzhou	0.75305	0.00971558	25	1.06665	121189	31816.7	339
2016	Yan'an	3.94625	0.0164238	30	0.681064	14628	53438.6	144
2016	Yangquan	0.69986	0.00776063	27	1.04747	85893	62188.6	125
2016	Yulin	1.8399	0.013652	57	0.553209	96837	90462.8	767
2016	Yuncheng	0.627051	0.00718169	54	1.29992	805738	32318.9	454
2016	Changzhi	0.74302	0.00678519	68	0.86901	51212	51840.8	316
2017	Baoji	1.28049	0.0127553	108	0.451465	568702	57925.7	730
2017	Datong	0.464074	0.0065594	77	1.58996	246386	38272.7	232
2017	Jiaozuo	1.01511	0.00576075	179	0.624675	1486400	61789	1289
2017	Jincheng	0.628538	0.00945818	55	0.808829	468340	57972	259
2017	Jinzhong	1.04855	0.00648179	75	1.00267	176086	44836.4	567
2017	Linfen	0.634145	0.0106676	49	1.0095	166700	34603.7	380
2017	Luoyang	1.16814	0.0108491	419	1.07053	1330000	60642.2	1975
2017	Lüliang	0.950981	0.0068841	38	0.613258	168795	39696	451
2017	Nanyang	1.05205	0.00893345	203	0.987008	1.3124e+06	32019.6	1969
2017	Pingdingshan	0.784733	0.00986341	160	0.892446	380741	38476.5	885
2017	Sanmenxia	1.10055	0.00812108	41	0.641985	795600	61600.3	501
2017	Shuozhou	0.834527	0.00701038	25	1.32884	53704	64800.4	238
2017	Tongchuan	1.08189	0.0148148	12	0.947702	34605	41404.7	212
2017	Weinan	0.513357	0.0174682	42	0.915798	115693	30652.4	573
2017	Xianyang	1.45829	0.0151127	108	0.511039	386301	52368.8	727
2017	Xinzhou	1.12525	0.00817291	24	0.982893	139074	32408.4	349
2017	Yan'an	2.65636	0.0152218	44	0.590498	17835	58047.5	171
2017	Yangquan	1.00535	0.00851819	36	1.07318	83321	55984	132
2017	Yulin	1.47931	0.0163302	108	0.519661	124044	98932	839
2017	Yuncheng	0.606212	0.0102933	77	1.30511	904741	29421.2	456
2017	Changzhi	0.691025	0.011369	76	0.813806	52369	50240.3	353
2018	Baoji	1.46286	0.0155565	97	0.465645	631070	56831.9	767
2018	Datong	0.435651	0.00922346	58	1.59912	375600	40487.2	266
2018	Jiaozuo	0.934162	0.00888797	309	0.666843	1614700	61644.7	1208
2018	Jincheng	0.574471	0.0107601	50	0.814689	460464	63479.4	284
2018	Jinzhong	0.981486	0.0129379	113	0.938355	220473	47110.9	626
2018	Linfen	0.620632	0.00843779	53	1.03726	197900	35205.2	388
2018	Luoyang	1.02447	0.0118952	527	1.12997	1437000	62926.4	1888
2018	Lüliang	0.760988	0.0129497	56	0.560678	437000	40166.6	453
2018	Nanyang	0.747413	0.0133441	318	1.06262	1695400	33011.1	1966
2018	Pingdingshan	0.69658	0.013111	167	0.93695	393551	39580	845
2018	Sanmenxia	1.03259	0.00664283	57	0.674537	1115100	62542.5	418
2018	Shuozhou	0.570224	0.00781455	23	1.47268	55807	65779.5	271
2018	Tongchuan	0.933019	0.0153297	10	1.14054	30039	37957.1	235
2018	Weinan	0.486578	0.0180678	79	0.981662	148275	31272.3	591
2018	Xianyang	1.80862	0.020589	140	0.545934	598603	51507.6	720
2018	Xinzhou	0.83312	0.0105749	38	0.927431	172572	34264.3	373
2018	Yan'an	5.91834	0.0107756	33	0.534343	29907	65312.9	202
2018	Yangquan	0.657521	0.0099403	22	1.09547	70677	57064.4	156
2018	Yulin	1.96917	0.0127508	96	0.496339	73449	106908	860
2018	Yuncheng	0.464048	0.00810142	84	1.30926	774236	30992.6	498
2018	Changzhi	0.672448	0.0120605	110	0.773759	74336	52194.1	390
2019	Baoji	1.62678	0.0233557	141	0.605447	839836	55499.2	782
2019	Datong	0.542876	0.013874	130	1.54301	516589	41980.1	334
2019	Jiaozuo	1.16938	0.00711603	253	0.764223	1503000	71259.9	1102
2019	Jincheng	0.587615	0.0076762	80	0.77651	729042	63554.8	344
2019	Jinzhong	0.898634	0.00918187	135	1.05512	207016	47489.4	712
2019	Linfen	0.67068	0.0154597	81	1.14682	151000	35513.8	435
2019	Luoyang	1.47801	0.0111071	544	1.05509	1546000	67628.6	1799
2019	Lüliang	0.763365	0.0104688	89	0.596653	451000	42825.8	465
2019	Nanyang	0.810728	0.0112776	304	1.56004	1.75636e+06	35305.8	1550
2019	Pingdingshan	0.693854	0.012835	158	1.0126	360900	43780.7	823
2019	Sanmenxia	1.47797	0.0155988	99	0.854977	1577400	58873.6	369
2019	Shuozhou	0.610536	0.00706848	27	1.36765	80980	65578.8	304
2019	Tongchuan	0.676525	0.0227389	10	1.51033	39056	42100.5	218
2019	Weinan	0.569165	0.0115992	102	1.21254	140755	32407.6	601
2019	Xianyang	1.77276	0.00933672	231	0.869386	893009	47311.1	698
2019	Xinzhou	0.691143	0.0122133	41	1.1026	176000	34768.3	420
2019	Yan'an	5.3824	0.00952301	67	0.514728	241918	69271.1	249
2019	Yangquan	0.649086	0.0070004	43	1.16033	103038	55913.6	185
2019	Yulin	2.93153	0.0170849	132	0.444274	94771	113638	994
2019	Yuncheng	0.56617	0.00852388	160	1.43179	738140	32073.6	551
2019	Changzhi	0.639678	0.0106102	213	0.816495	122320	51997.7	439
2020	Baoji	1.96674	0.0143037	167	0.643192	786000	66874	844
2020	Datong	0.505873	0.00645648	120	1.5639	433449	50085.9	364
2020	Jiaozuo	0.770116	0.00677071	327	1.20381	1600000	56460.1	848
2020	Jincheng	0.690395	0.00846699	118	0.794244	643192	73982.2	425
2020	Jinzhong	0.994463	0.0158941	162	1.03299	200152	49589.4	806
2020	Linfen	0.664268	0.0148078	134	1.15494	181542	45943.1	500
2020	Luoyang	1.54041	0.0119159	651	1.10801	1931000	68136.6	1785
2020	Lüliang	0.914342	0.00870971	88	0.597213	383983	48056.6	588
2020	Nanyang	1.00551	0.00867988	374	1.5962	1286000	37695.2	1475
2020	Pingdingshan	0.70462	0.00840221	290	1.0317	304000	46170.2	878
2020	Sanmenxia	1.11275	0.00840286	109	0.897994	1770000	66892.1	397
2020	Shuozhou	0.678022	0.0139158	35	1.3545	78345	84755.1	350
2020	Tongchuan	0.769167	0.014816	31	1.639	69840	52400.4	196
2020	Weinan	0.583304	0.0230371	134	1.28993	162000	38748.1	575
2020	Xianyang	1.09313	0.0175471	277	0.918784	1039900	54543	725
2020	Xinzhou	0.817893	0.0110834	76	1.11803	188696	40192.2	478
2020	Yan'an	0.935578	0.0132392	79	0.592519	249200	69115.4	276
2020	Yangquan	0.827368	0.00895066	76	1.18862	150488	64050.8	221
2020	Yulin	2.8711	0.00958687	227	0.493839	120000	111652	1011
2020	Yuncheng	0.531556	0.0134375	162	1.45239	86364	39154.8	607
2020	Changzhi	0.633934	0.00926234	303	0.83546	88825	61241.5	497
2021	Baoji	1.66788	0.0255419	139	0.603787	880600	66285.1	907
2021	Datong	0.506521	0.00853385	108	1.21215	696923	47572.6	453
2021	Jiaozuo	0.730259	0.00928745	254	1.32918	1695000	51883.9	907
2021	Jincheng	1.15316	0.0149187	105	0.590126	521204	76325.6	540
2021	Jinzhong	0.927367	0.0118675	147	0.796441	338579	47629.5	961
2021	Linfen	0.751157	0.00763027	89	0.848454	307263	42365.9	616
2021	Luoyang	1.32896	0.0105808	562	1.17972	2324000	66109.5	1790
2021	Lüliang	0.735909	0.0112787	97	0.455312	536623	53528	721
2021	Nanyang	0.825038	0.00768585	303	1.63196	1656000	38378.2	1667
2021	Pingdingshan	0.683611	0.0105984	195	1.04947	419000	45830.6	942
2021	Sanmenxia	0.968479	0.00815717	82	0.911877	2711000	65969.9	428
2021	Shuozhou	0.666642	0.0106477	45	1.05882	75474	78104.6	431
2021	Tongchuan	0.902119	0.0143869	37	1.25561	100580	55729.2	207
2021	Weinan	0.642455	0.0153388	139	1.1643	165200	37645.7	595
2021	Xianyang	1.13223	0.0208691	247	0.846888	1577900	52054.1	781
2021	Xinzhou	0.759489	0.0105414	80	0.807007	179285	43985.7	615
2021	Yan'an	2.79804	0.0127515	64	0.460147	53500	75363.2	315
2021	Yangquan	0.740549	0.0137338	64	0.902883	130777	60989.6	293
2021	Yulin	3.26718	0.00923599	267	0.388587	222700	131065	1024
2021	Yuncheng	0.648218	0.00944514	134	1.10428	854735	37785.4	787
2021	Changzhi	0.77286	0.011879	226	0.603777	138221	66369.5	616

## Sheet: Downstream
year	city	efficient	envir	tec	structure	trade	pgdp	industry level
2010	Dongying	3.59827	0.0113714	77	0.327223	5.41643e+06	116448	895
2010	Hebi	1.22129	0.00765601	16	0.259486	98157.8	28531	524
2010	Jining	0.85961	0.0106097	89	0.638238	3.01945e+06	31561	3907
2010	Linyi	0.972356	0.00944706	70	0.770792	3.2271e+06	23886	4027
2010	Puyang	1.14285	0.0113365	42	0.295817	329675	21787	703
2010	Tai'an	1.05314	0.0125828	92	0.688375	1.07574e+06	37390	1665
2010	Zaozhuang	1.18742	0.0102333	39	0.520639	616546	36839	1795
2010	Zibo	1.00006	0.0156072	134	0.563129	4.53714e+06	63397	3413
2011	Dongying	3.32311	0.0111285	88	0.345912	6.59964e+06	123407	815
2011	Hebi	1.11996	0.0130967	21	0.255584	100867	29629.7	494
2011	Jining	0.939898	0.0181007	161	0.657299	3.71072e+06	33706.6	1260
2011	Linyi	0.946557	0.0153893	69	0.802566	4.41171e+06	25946.2	3384
2011	Puyang	1.1151	0.0055622	34	0.318154	389588	23382.5	660
2011	Tai'an	0.927904	0.0096685	97	0.736973	1.17643e+06	39481.1	1608
2011	Zaozhuang	1.17415	0.013868	50	0.559477	689483	39383	1635
2011	Zibo	1.04221	0.0149889	174	0.601461	5.83585e+06	68090.6	3133
2012	Dongying	6.0129	0.0198137	103	0.362315	7.76492e+06	139395	860
2012	Hebi	1.00826	0.010208	21	0.267915	118044	32335.8	489
2012	Jining	0.987293	0.00775854	182	0.683629	3.22922e+06	37548.9	1551
2012	Linyi	0.862718	0.0154719	67	0.85979	4978795	28578	3754
2012	Puyang	1.04657	0.00746654	35	0.321867	390744	25952.4	795
2012	Tai'an	0.926813	0.0136432	159	0.792974	1.36387e+06	40123.1	1788
2012	Zaozhuang	1.23165	0.0124329	64	0.583748	714120	43394.3	1430
2012	Zibo	1.0131	0.010117	181	0.633994	6.01756e+06	74662.5	3177
2013	Dongying	3.29095	0.0119955	124	0.38725	8.14277e+06	169345	940
2013	Hebi	0.96645	0.00887308	17	0.257354	163500	35706.5	555
2013	Jining	1.05921	0.0176524	197	0.722364	3.23922e+06	40231.8	1954
2013	Linyi	0.869883	0.0217729	100	0.90731	5.82636e+06	29827	4137
2013	Puyang	0.98082	0.0126838	47	0.312481	411848	25829.3	875
2013	Tai'an	0.944535	0.0162466	129	0.850235	1.53889e+06	48641.2	1958
2013	Zaozhuang	1.08998	0.00970724	68	0.619972	774974	45041.1	1507
2013	Zibo	1.06412	0.0126554	183	0.68715	5.57911e+06	87144.6	3131
2014	Dongying	3.5055	0.0149013	165	0.450751	8.14294e+06	162370	984
2014	Hebi	0.856236	0.00720589	25	0.346297	197798	41325	583
2014	Jining	1.07395	0.0208969	259	0.806603	3.21362e+06	45758.6	2333
2014	Linyi	0.909276	0.0147387	139	0.958216	6.62841e+06	34687.6	3934
2014	Puyang	1.03914	0.0111771	48	0.513042	463167	33890.4	988
2014	Tai'an	0.972432	0.0152876	122	0.917489	1.82659e+06	53323.5	2017
2014	Zaozhuang	1.18405	0.0140127	109	0.703295	884815	51379.8	1464
2014	Zibo	1.11622	0.0145504	260	0.73068	5.49127e+06	86670.4	2981
2015	Dongying	6.37688	0.015491	215	0.494121	8.04224e+06	170511	996
2015	Hebi	0.881935	0.0117448	19	0.399663	211143	45585.8	568
2015	Jining	1.13971	0.0122879	301	0.876825	3.38615e+06	50474.6	2631
2015	Linyi	0.896131	0.0151724	159	1.02521	5.4452e+06	38125.6	4053
2015	Puyang	1.19088	0.0095065	49	0.558621	490175	37506.7	1006
2015	Tai'an	1.18677	0.0190952	162	0.976448	1.42226e+06	58754.8	2003
2015	Zaozhuang	1.20089	0.017973	137	0.753843	993174	54804.5	1468
2015	Zibo	1.13881	0.0149527	371	0.788176	4.7519e+06	92812.6	2981
2016	Dongying	3.72194	0.0138613	245	0.552196	1.00157e+07	173198	954
2016	Hebi	0.979054	0.0138692	27	0.410367	154101	49297.9	562
2016	Jining	1.22139	0.00992664	452	0.960062	3.59835e+06	54551.5	2599
2016	Linyi	0.855528	0.0157727	224	1.11248	5.72847e+06	40973.3	4047
2016	Puyang	2.28837	0.00873161	77	0.622169	540683	41193.6	1010
2016	Tai'an	1.22521	0.0093856	236	1.04354	1.33275e+06	62328.5	1640
2016	Zaozhuang	1.29523	0.011086	168	0.803864	895714	58059.3	1363
2016	Zibo	1.22725	0.0119146	327	0.84032	5.25268e+06	99877.4	2976
2017	Dongying	3.38583	0.0219702	270	0.55139	1.30741e+07	178119	987
2017	Hebi	1.15474	0.0072879	48	0.441095	156048	49267.1	484
2017	Jining	1.24282	0.0148712	504	0.974435	4.08222e+06	55478.9	2733
2017	Linyi	0.839563	0.0148531	393	1.12906	6.64733e+06	41263.4	4074
2017	Puyang	1.6	0.0104347	105	0.703062	596184	42016.9	890
2017	Tai'an	1.19562	0.01583	274	1.06467	1.51625e+06	63489	1402
2017	Zaozhuang	1.31615	0.015816	226	0.823433	998843	58849.9	1264
2017	Zibo	1.29138	0.0120523	404	0.853286	6.75819e+06	101659	2624
2018	Dongying	3.35749	0.0188397	266	0.550715	1.63021e+07	185257	865
2018	Hebi	2.02133	0.00677564	80	0.469436	238300	49316.3	461
2018	Jining	1.2466	0.0112309	491	0.986979	4.25071e+06	56918.1	2869
2018	Linyi	0.816168	0.0204124	349	1.14326	6.76071e+06	42982.9	4376
2018	Puyang	1	0.00831158	83	0.779731	769604	42421.2	817
2018	Tai'an	1.07949	0.0211518	255	1.08411	1.57826e+06	62460.1	1278
2018	Zaozhuang	1.70275	0.0173949	213	0.841048	1.05753e+06	59093.6	1138
2018	Zibo	1.27344	0.00990675	399	0.864657	9.5292e+06	103968	2412
2019	Dongying	1.82041	0.0184128	386	0.653786	1.63073e+07	129743	753
2019	Hebi	2.35308	0.0117717	81	0.559186	301800	56275.5	387
2019	Jining	1.04386	0.0174888	683	1.19692	4.60449e+06	50660.4	2124
2019	Linyi	0.960948	0.0237212	510	1.40496	8.32847e+06	41833.5	2938
2019	Puyang	1.45	0.0140363	139	1.43201	839200	40635.4	687
2019	Tai'an	0.572811	0.0105086	306	1.29177	1.70018e+06	45739.6	935
2019	Zaozhuang	0.837323	0.0147408	341	1.08274	1.45832e+06	41724.1	593
2019	Zibo	0.882651	0.0124	718	0.921274	8.81988e+06	75035.5	1668
2020	Dongying	1.93842	0.0114458	497	0.682892	13443400	134119	845
2020	Hebi	1.3909	0.0108478	110	0.630069	384000	58659.2	399
2020	Jining	1.2208	0.0156446	829	1.25249	5451400	53064.6	1941
2020	Linyi	0.987348	0.0206709	887	1.48509	11672000	43007.8	3421
2020	Puyang	1.94983	0.0121813	193	1.41862	870000	41054.7	630
2020	Tai'an	0.681274	0.0138664	516	1.28323	2119000	49889	1097
2020	Zaozhuang	1.0225	0.0126939	382	1.226	2638000	44361.7	739
2020	Zibo	1.10688	0.0173632	905	0.97871	8876700	77063.2	1775
2021	Dongying	1.92012	0.023002	492	0.63937	20119000	138924	895
2021	Hebi	1.49772	0.00968492	86	0.610477	556000	56499.2	444
2021	Jining	1.14882	0.0240441	852	1.20478	6787000	54037.4	2195
2021	Linyi	1.01382	0.0226362	858	1.35321	17668000	44789.2	3771
2021	Puyang	1.58436	0.0145785	159	1.35569	1159000	40688.9	666
2021	Tai'an	0.637654	0.0165418	569	1.28887	2911000	49132.8	1225
2021	Zaozhuang	0.815077	0.0154897	411	1.21999	3151000	44812.4	841
2021	Zibo	1.1307	0.0178607	1022	0.93921	11924000	79241.3	1958

## Sheet: Growing cities
year	city	efficient	envir	tec	structure	trade	pgdp	industry level
2010	Ordos	1.64926	0.00315231	13	0.658204	291549	175125	451
2010	Longnan	1	0.0112056	1	1.57527	3012.43	6457	102
2010	Qingyang	1	0.0134067	1	0.426931	37983.7	16172	74
2010	Wuwei	1.67763	0.00741695	2	0.83879	8664.96	10621	179
2010	Shuozhou	0.83931	0.00776391	4	0.661068	84632.3	41107	224
2010	Xianyang	1.09232	0.00868651	23	0.561901	230468	22477	671
2010	Yan'an	3.93285	0.0106456	10	0.281315	15211.1	40621	118
2010	Yulin	1.23413	0.0129384	13	0.38039	54176.3	52480	652
2011	Ordos	2.19245	0.00369947	10	0.621505	397216	151219	385
2011	Longnan	1	0.0165503	2	1.4295	41201.3	5817.12	60
2011	Qingyang	1	0.0103482	3	0.375513	8895.06	18473.9	55
2011	Wuwei	1	0.0180083	5	0.781767	37317.7	13519.8	116
2011	Shuozhou	0.845892	0.00439559	4	0.623628	90048.6	46225.1	235
2011	Xianyang	1.14675	0.0125286	24	0.497702	301245	25887.1	554
2011	Yan'an	3.41895	0.0142654	6	0.259011	23794.2	47394.6	97
2011	Yulin	1.40024	0.0126037	6	0.337882	64898	63766.8	575
2012	Ordos	2.28381	0.00395823	16	0.611533	266766	169124	371
2012	Longnan	1	0.0118132	2	1.44016	3586.76	8198.38	75
2012	Qingyang	1	0.0155315	6	0.385122	46244.7	22226.6	86
2012	Wuwei	1	0.0118399	4	0.720708	11709.1	17458.7	124
2012	Shuozhou	0.972713	0.00727215	11	0.604258	162149	57295.4	261
2012	Xianyang	1.09423	0.0152031	44	0.471823	273325	29626.6	641
2012	Yan'an	3.49884	0.0114814	10	0.255744	41807.7	53613.5	113
2012	Yulin	1.82608	0.0112092	14	0.319119	29157.4	73725.5	665
2013	Ordos	2.18181	0.00243401	14	0.628486	703548	245170	390
2013	Longnan	1	0.0142262	1	1.53963	6106.5	8467.39	84
2013	Qingyang	1	0.0098515	1	0.467631	53651.7	22024.2	103
2013	Wuwei	1.15688	0.0177505	7	0.757284	14492.1	19370.5	160
2013	Shuozhou	0.803371	0.00795445	10	0.677316	72448.1	64021.2	268
2013	Xianyang	1.27506	0.0118494	40	0.435609	374788	33230.6	708
2013	Yan'an	3.15364	0.0151793	12	0.274678	59442.3	54168.2	115
2013	Yulin	1.85672	0.0108798	17	0.363441	28556.8	71890.8	710
2014	Ordos	2.07853	0.00301917	34	0.67883	443510	196331	372
2014	Longnan	1	0.0152297	3	1.82936	13344	10102.2	89
2014	Qingyang	1	0.0132127	5	0.478668	44530	29883.4	105
2014	Wuwei	1.51535	0.0135375	12	0.800423	24242	22254.4	209
2014	Shuozhou	0.809461	0.0108195	19	0.735626	56919.2	68120.2	280
2014	Xianyang	1.16082	0.0146032	45	0.439203	353851	41152.2	776
2014	Yan'an	6.43427	0.0183293	17	0.313305	71390	61490.5	109
2014	Yulin	2.28585	0.0115765	45	0.411197	29308	84794.8	710
2015	Ordos	2.0563	0.00260978	49	0.719669	443032	216179	387
2015	Longnan	1.4	0.0200498	4	2.35739	9998	13896.1	88
2015	Qingyang	1	0.015996	7	0.641055	48479	31242.3	113
2015	Wuwei	1.79797	0.0166304	19	1.07422	60777	26179.1	232
2015	Shuozhou	0.805081	0.0104249	11	1.08117	36488	69398.7	258
2015	Xianyang	1.18887	0.0138361	67	0.472888	286380	46893	874
2015	Yan'an	2.88182	0.0182572	19	0.464418	68369	58229.1	140
2015	Yulin	1.34393	0.0198476	88	0.513289	19913	83435.7	712
2016	Ordos	1.56038	0.00557399	123	0.751212	849397	227367	379
2016	Longnan	1.8488	0.0248576	5	2.62865	17285	16607.4	87
2016	Qingyang	1	0.0143634	10	0.779116	39889	32161	121
2016	Wuwei	2.46487	0.0142324	46	1.07004	21328	30551.4	261
2016	Shuozhou	0.916884	0.0112428	17	1.18049	52736	72747.5	232
2016	Xianyang	1.24259	0.0152038	80	0.476955	305861	53124.4	956
2016	Yan'an	3.94625	0.0164238	31	0.681064	14628	53438.6	144
2016	Yulin	1.8399	0.013652	58	0.553209	96837	90462.8	767
2017	Ordos	1.31706	0.0039135	174	0.795712	529422	189349	399
2017	Longnan	2.71	0.0149357	7	2.88234	15853	13777.2	81
2017	Qingyang	1	0.0209426	38	0.785968	17028	27349.6	107
2017	Wuwei	2.75083	0.0122756	46	1.32159	12110	24813.3	219
2017	Shuozhou	0.834527	0.00701038	26	1.32884	53704	64800.4	238
2017	Xianyang	1.45829	0.0151127	109	0.511039	386301	52368.8	727
2017	Yan'an	2.65636	0.0152218	45	0.590498	17835	58047.5	171
2017	Yulin	1.47931	0.0163302	109	0.519661	124044	98932	839
2018	Ordos	1.05304	0.00212804	180	0.851328	823000	167770	402
2018	Longnan	3.58345	0.0214852	4	3.13167	19185	13841.8	72
2018	Qingyang	1	0.0162914	33	0.791517	16367	30044	109
2018	Wuwei	1.68845	0.0177277	72	1.64767	12336	24650.6	198
2018	Shuozhou	0.570224	0.00781455	24	1.47268	55807	65779.5	271
2018	Xianyang	1.80862	0.020589	141	0.545934	598603	51507.6	720
2018	Yan'an	5.91834	0.0107756	34	0.534343	29907	65312.9	202
2018	Yulin	1.96917	0.0127508	97	0.496339	73449	106908	860
2019	Ordos	1.32078	0.00605292	279	0.663853	572000	156698	465
2019	Longnan	3.59246	0.025665	12	2.43018	19000	16464.8	72
2019	Qingyang	1	0.0142049	49	0.765457	17179	31908.6	102
2019	Wuwei	1.31435	0.0177485	73	3.52436	22973	26104.7	179
2019	Shuozhou	0.610536	0.00706848	28	1.36765	80980	65578.8	304
2019	Xianyang	1.77276	0.00933672	232	0.869386	893009	47311.1	698
2019	Yan'an	5.3824	0.00952301	68	0.514728	241918	69271.1	249
2019	Yulin	2.93153	0.0170849	133	0.444274	94771	113638	994
2020	Ordos	1.22852	0.00227154	367	0.693975	460000	149285	458
2020	Longnan	1	0.0219234	24	2.58798	20000	19449.2	75
2020	Qingyang	1	0.0122003	67	0.843922	16000	35959.7	96
2020	Wuwei	0.895343	0.0170353	107	3.28448	42000	36976.3	185
2020	Shuozhou	0.678022	0.0139158	36	1.3545	78345	84755.1	350
2020	Xianyang	1.09313	0.0175471	278	0.918784	1039900	54543	725
2020	Yan'an	0.935578	0.0132392	80	0.592519	249200	69115.4	276
2020	Yulin	2.8711	0.00958687	228	0.493839	120000	111652	1011
2021	Ordos	1.34548	0.00555728	359	0.483683	829600	161591	510
2021	Longnan	2.3	0.0209317	14	2.25594	22000	18730.8	79
2021	Qingyang	1	0.0220783	47	0.735317	16655	36378.3	115
2021	Wuwei	1.2616	0.02035	69	2.97173	46500	36937.3	204
2021	Shuozhou	0.666642	0.0106477	46	1.05882	75474	78104.6	431
2021	Xianyang	1.13223	0.0208691	248	0.846888	1577900	52054.1	781
2021	Yan'an	2.79804	0.0127515	65	0.460147	53500	75363.2	315
2021	Yulin	3.26718	0.00923599	268	0.388587	222700	131065	1024

## Sheet: Mature cities
year	city	efficient	envir	tec	structure	trade	pgdp	industry level
2010	Jinchang	0.49715	0.0121852	14	0.194224	3.06881e+06	43400	55
2010	Pingliang	1.56339	0.0124418	1	0.666454	10093.3	10504	90
2010	Baoji	0.892585	0.0129125	18	0.419063	405662	26124	505
2010	Datong	0.552881	0.00534043	16	0.946806	384284	21369	203
2010	Jincheng	0.609747	0.00783758	23	0.506132	360164	32337	284
2010	Jinzhong	0.61461	0.0091161	11	0.670928	155698	24275	533
2010	Linfen	0.846929	0.00648606	7	0.585876	440694	20851	458
2010	Lüliang	0.648588	0.00740892	5	0.37052	490972	23267	597
2010	Pingdingshan	0.915476	0.00579919	46	0.375697	287907	26730	1001
2010	Sanmenxia	0.915664	0.00846941	24	0.342528	113728	39176	694
2010	Weinan	0.527078	0.00704254	4	0.704449	114587	14950	436
2010	Xinzhou	0.614515	0.00692531	12	0.990132	85661.3	14193	323
2010	Yangquan	0.573938	0.00641842	20	0.656071	197297	31898	186
2010	Yuncheng	0.462352	0.00654057	44	0.87769	707291	16175	563
2010	Changzhi	0.659456	0.00904886	18	0.462527	251880	27642	386
2010	Dongying	3.59827	0.0113714	78	0.327223	5.41643e+06	116448	895
2010	Hebi	1.22129	0.00765601	17	0.259486	98157.8	28531	524
2010	Jining	0.85961	0.0106097	90	0.638238	3.01945e+06	31561	3907
2010	Tai'an	1.05314	0.0125828	93	0.688375	1.07574e+06	37390	1665
2011	Jinchang	0.422383	0.0126051	9	0.210285	2.82021e+06	45099.1	37
2011	Pingliang	1.53538	0.00879011	2	0.643064	8812.39	12000	71
2011	Baoji	0.910798	0.0114253	27	0.397615	531353	29458	391
2011	Datong	0.527999	0.00817692	27	0.862606	278523	23573	147
2011	Jincheng	0.607238	0.00614968	22	0.461503	733177	36469.8	217
2011	Jinzhong	0.641925	0.00476169	17	0.672747	150593	25395.3	470
2011	Linfen	0.935192	0.0079712	13	0.481916	601954	24390.7	380
2011	Lüliang	0.830761	0.00525201	9	0.298874	514101	28115.3	579
2011	Pingdingshan	0.778876	0.00738626	63	0.385425	277128	28196.8	802
2011	Sanmenxia	0.849335	0.0078646	19	0.338759	127755	42956.2	605
2011	Weinan	0.64085	0.018246	8	0.593054	112319	18119.4	418
2011	Xinzhou	0.640237	0.0109016	6	0.747479	123738	16761.9	307
2011	Yangquan	0.905964	0.00658868	10	0.655451	215369	35814	129
2011	Yuncheng	0.582985	0.00852116	42	0.724691	810360	18356.3	431
2011	Changzhi	0.73246	0.00783715	21	0.413758	503018	33883.7	340
2011	Dongying	3.32311	0.0111285	89	0.345912	6.59964e+06	123407	815
2011	Hebi	1.11996	0.0130967	22	0.255584	100867	29629.7	494
2011	Jining	0.939898	0.0181007	162	0.657299	3.71072e+06	33706.6	1260
2011	Tai'an	0.927904	0.0096685	98	0.736973	1.17643e+06	39481.1	1608
2012	Jinchang	0.440525	0.0128528	16	0.246702	2.16973e+06	48541.6	38
2012	Pingliang	1.58937	0.0169852	4	0.663082	11604.9	14525.2	113
2012	Baoji	1.08733	0.0106249	40	0.374137	470452	34113.8	448
2012	Datong	0.620032	0.0130649	74	0.867061	318118	27380.3	169
2012	Jincheng	0.516189	0.00968255	19	0.483811	779575	43565.4	241
2012	Jinzhong	0.495227	0.00599197	17	0.676621	312254	29622.7	512
2012	Linfen	0.804611	0.0045862	24	0.502414	365235	27593	374
2012	Lüliang	1.56733	0.00523905	9	0.30452	521122	32197.9	582
2012	Pingdingshan	0.747316	0.00588918	40	0.482181	256919	28510.6	708
2012	Sanmenxia	0.780427	0.00844538	50	0.352699	145819	47306.2	609
2012	Weinan	0.678252	0.0157455	20	0.594559	147264	20117.6	413
2012	Xinzhou	0.60209	0.00593034	16	0.758961	137612	19767.2	330
2012	Yangquan	0.799036	0.00692994	23	0.67227	153709	43019.1	160
2012	Yuncheng	0.477655	0.00883782	45	0.811157	671682	20305.6	462
2012	Changzhi	0.740371	0.00706484	42	0.424881	725243	38905.4	354
2012	Dongying	6.0129	0.0198137	104	0.362315	7.76492e+06	139395	860
2012	Hebi	1.00826	0.010208	22	0.267915	118044	32335.8	489
2012	Jining	0.987293	0.00775854	183	0.683629	3.22922e+06	37548.9	1551
2012	Tai'an	0.926813	0.0136432	160	0.792974	1.36387e+06	40123.1	1788
2013	Jinchang	0.471929	0.00889293	42	0.289941	2.33819e+06	51504.5	67
2013	Pingliang	1.46985	0.0100681	1	0.808516	11587.5	14120.6	127
2013	Baoji	1.20376	0.00898151	34	0.364479	549585	38128.9	454
2013	Datong	0.491313	0.00617346	44	1.0034	296128	31155.9	176
2013	Jincheng	0.493728	0.0108606	37	0.534027	568876	51138.6	251
2013	Jinzhong	0.487781	0.00905072	23	0.727776	275009	33619.5	516
2013	Linfen	0.782782	0.00869914	22	0.551453	463536	31108.1	372
2013	Lüliang	0.715048	0.0103005	17	0.341785	444077	33843.1	601
2013	Pingdingshan	0.601521	0.00684349	69	0.538039	294796	27570.9	784
2013	Sanmenxia	0.773299	0.0080328	33	0.390592	180841	50034.1	637
2013	Weinan	0.804997	0.0154769	29	0.542748	150712	22532.3	417
2013	Xinzhou	0.644699	0.0127017	24	0.806039	122322	22847.9	331
2013	Yangquan	0.809972	0.0114482	22	0.704404	132151	49925.2	163
2013	Yuncheng	0.492931	0.0109543	48	0.867418	1.08113e+06	23704.2	496
2013	Changzhi	0.69406	0.00520515	52	0.47285	653116	42699.2	356
2013	Dongying	3.29095	0.0119955	125	0.38725	8.14277e+06	169345	940
2013	Hebi	0.96645	0.00887308	18	0.257354	163500	35706.5	555
2013	Jining	1.05921	0.0176524	198	0.722364	3.23922e+06	40231.8	1954
2013	Tai'an	0.944535	0.0162466	130	0.850235	1.53889e+06	48641.2	1958
2014	Jinchang	0.435368	0.0100419	22	0.410005	1142610	54195.8	71
2014	Pingliang	1.54815	0.0156879	8	1.10873	17364	16662.5	126
2014	Baoji	1.00089	0.0150074	52	0.408842	524327	42969	541
2014	Datong	0.534786	0.0113556	45	1.12053	295911	35156.1	173
2014	Jincheng	0.601876	0.00906198	38	0.63002	674387	53366.4	244
2014	Jinzhong	0.542666	0.00578014	30	0.898419	220914	37325.5	529
2014	Linfen	0.795962	0.00562988	19	0.696484	245399	32721.9	364
2014	Lüliang	0.621482	0.010161	14	0.508041	344838	34387.8	567
2014	Pingdingshan	0.70567	0.0117429	85	0.671631	427539	32063.6	854
2014	Sanmenxia	0.747341	0.00539945	39	0.455854	146199	53668.1	637
2014	Weinan	0.680553	0.0120824	25	0.619291	141684	26154.6	450
2014	Xinzhou	0.698679	0.00570326	9	0.902608	127764	25881.1	355
2014	Yangquan	0.764971	0.0102375	17	0.79773	120196	52700.3	144
2014	Yuncheng	0.559494	0.00744293	34	1.02201	920271	27239.5	500
2014	Changzhi	0.775671	0.00965383	40	0.639294	419535	46542.3	344
2014	Dongying	3.5055	0.0149013	166	0.450751	8.14294e+06	162370	984
2014	Hebi	0.856236	0.00720589	26	0.346297	197798	41325	583
2014	Jining	1.07395	0.0208969	260	0.806603	3.21362e+06	45758.6	2333
2014	Tai'an	0.972432	0.0152876	123	0.917489	1.82659e+06	53323.5	2017
2015	Jinchang	0.429938	0.0136849	36	0.580313	677434	54501.1	89
2015	Pingliang	1.56464	0.0109785	9	1.61478	23908	21109.1	120
2015	Baoji	1.05544	0.014261	135	0.421457	536087	51362.4	595
2015	Datong	0.575479	0.0100878	66	1.26526	257635	41957.9	177
2015	Jincheng	0.638734	0.011309	24	0.719675	557080	60920.2	251
2015	Jinzhong	0.576287	0.0128906	31	1.05252	128360	42560.5	515
2015	Linfen	0.768062	0.0103685	43	0.899238	187849	35526.6	366
2015	Lüliang	0.629738	0.0116827	28	0.65759	252250	33853.1	523
2015	Pingdingshan	0.701238	0.00531295	74	0.728492	422504	34597.1	862
2015	Sanmenxia	0.749291	0.00979754	39	0.556033	272804	56685.5	646
2015	Weinan	0.66848	0.0106986	35	0.70267	105498	29643.7	447
2015	Xinzhou	0.645398	0.00836357	25	1.02796	121460	29423	368
2015	Yangquan	0.663774	0.00907036	31	0.973309	127202	57798	134
2015	Yuncheng	0.603702	0.00924771	37	1.22814	745066	30198.8	491
2015	Changzhi	0.673647	0.00629312	53	0.860747	97634	47428	352
2015	Dongying	6.37688	0.015491	216	0.494121	8.04224e+06	170511	996
2015	Hebi	0.881935	0.0117448	20	0.399663	211143	45585.8	568
2015	Jining	1.13971	0.0122879	302	0.876825	3.38615e+06	50474.6	2631
2015	Tai'an	1.18677	0.0190952	163	0.976448	1.42226e+06	58754.8	2003
2016	Jinchang	0.538778	0.0211267	40	0.796647	768424	53175	90
2016	Pingliang	1.915	0.0136689	11	1.90278	22526	21035.7	121
2016	Baoji	1.06094	0.012076	105	0.434892	636136	56715.7	662
2016	Datong	0.567654	0.0086023	97	1.57859	236305	42026	168
2016	Jincheng	0.565452	0.00971413	35	0.801248	395070	63321.5	241
2016	Jinzhong	0.61138	0.00803024	35	1.09709	138825	45662.7	517
2016	Linfen	0.789578	0.00937501	32	0.976804	123956	37908.2	354
2016	Lüliang	0.742282	0.00735543	24	0.695824	192627	36221.3	448
2016	Pingdingshan	0.801229	0.00702924	94	0.841762	303487	37747.7	877
2016	Sanmenxia	0.728869	0.00694808	48	0.605417	725339	60562.1	653
2016	Weinan	0.566261	0.0143705	41	0.844449	121270	30694.6	512
2016	Xinzhou	0.75305	0.00971558	26	1.06665	121189	31816.7	339
2016	Yangquan	0.69986	0.00776063	28	1.04747	85893	62188.6	125
2016	Yuncheng	0.627051	0.00718169	55	1.29992	805738	32318.9	454
2016	Changzhi	0.74302	0.00678519	69	0.86901	51212	51840.8	316
2016	Dongying	3.72194	0.0138613	246	0.552196	1.00157e+07	173198	954
2016	Hebi	0.979054	0.0138692	28	0.410367	154101	49297.9	562
2016	Jining	1.22139	0.00992664	453	0.960062	3.59835e+06	54551.5	2599
2016	Tai'an	1.22521	0.0093856	237	1.04354	1.33275e+06	62328.5	1640
2017	Jinchang	0.384025	0.0143333	51	0.742499	890141	49566.8	94
2017	Pingliang	1.42142	0.0187562	7	1.93209	27631	17677.3	66
2017	Baoji	1.28049	0.0127553	109	0.451465	568702	57925.7	730
2017	Datong	0.464074	0.0065594	78	1.58996	246386	38272.7	232
2017	Jincheng	0.628538	0.00945818	56	0.808829	468340	57972	259
2017	Jinzhong	1.04855	0.00648179	76	1.00267	176086	44836.4	567
2017	Linfen	0.634145	0.0106676	50	1.0095	166700	34603.7	380
2017	Lüliang	0.950981	0.0068841	39	0.613258	168795	39696	451
2017	Pingdingshan	0.784733	0.00986341	161	0.892446	380741	38476.5	885
2017	Sanmenxia	1.10055	0.00812108	42	0.641985	795600	61600.3	501
2017	Weinan	0.513357	0.0174682	43	0.915798	115693	30652.4	573
2017	Xinzhou	1.12525	0.00817291	25	0.982893	139074	32408.4	349
2017	Yangquan	1.00535	0.00851819	37	1.07318	83321	55984	132
2017	Yuncheng	0.606212	0.0102933	78	1.30511	904741	29421.2	456
2017	Changzhi	0.691025	0.011369	77	0.813806	52369	50240.3	353
2017	Dongying	3.38583	0.0219702	271	0.55139	1.30741e+07	178119	987
2017	Hebi	1.15474	0.0072879	49	0.441095	156048	49267.1	484
2017	Jining	1.24282	0.0148712	505	0.974435	4.08222e+06	55478.9	2733
2017	Tai'an	1.19562	0.01583	275	1.06467	1.51625e+06	63489	1402
2018	Jinchang	0.322091	0.0134705	40	0.703323	1314546	54070.9	103
2018	Pingliang	1	0.0104926	15	1.95778	43537	16527.4	57
2018	Baoji	1.46286	0.0155565	98	0.465645	631070	56831.9	767
2018	Datong	0.435651	0.00922346	59	1.59912	375600	40487.2	266
2018	Jincheng	0.574471	0.0107601	51	0.814689	460464	63479.4	284
2018	Jinzhong	0.981486	0.0129379	114	0.938355	220473	47110.9	626
2018	Linfen	0.620632	0.00843779	54	1.03726	197900	35205.2	388
2018	Lüliang	0.760988	0.0129497	57	0.560678	437000	40166.6	453
2018	Pingdingshan	0.69658	0.013111	168	0.93695	393551	39580	845
2018	Sanmenxia	1.03259	0.00664283	58	0.674537	1115100	62542.5	418
2018	Weinan	0.486578	0.0180678	80	0.981662	148275	31272.3	591
2018	Xinzhou	0.83312	0.0105749	39	0.927431	172572	34264.3	373
2018	Yangquan	0.657521	0.0099403	23	1.09547	70677	57064.4	156
2018	Yuncheng	0.464048	0.00810142	85	1.30926	774236	30992.6	498
2018	Changzhi	0.672448	0.0120605	111	0.773759	74336	52194.1	390
2018	Dongying	3.35749	0.0188397	267	0.550715	1.63021e+07	185257	865
2018	Hebi	2.02133	0.00677564	81	0.469436	238300	49316.3	461
2018	Jining	1.2466	0.0112309	492	0.986979	4.25071e+06	56918.1	2869
2018	Tai'an	1.07949	0.0211518	256	1.08411	1.57826e+06	62460.1	1278
2019	Jinchang	0.51359	0.0116318	47	0.438002	1418988	71635.7	91
2019	Pingliang	1.41582	0.0119385	26	1.95381	47926	20999.7	69
2019	Baoji	1.62678	0.0233557	142	0.605447	839836	55499.2	782
2019	Datong	0.542876	0.013874	131	1.54301	516589	41980.1	334
2019	Jincheng	0.587615	0.0076762	81	0.77651	729042	63554.8	344
2019	Jinzhong	0.898634	0.00918187	136	1.05512	207016	47489.4	712
2019	Linfen	0.67068	0.0154597	82	1.14682	151000	35513.8	435
2019	Lüliang	0.763365	0.0104688	90	0.596653	451000	42825.8	465
2019	Pingdingshan	0.693854	0.012835	159	1.0126	360900	43780.7	823
2019	Sanmenxia	1.47797	0.0155988	100	0.854977	1577400	58873.6	369
2019	Weinan	0.569165	0.0115992	103	1.21254	140755	32407.6	601
2019	Xinzhou	0.691143	0.0122133	42	1.1026	176000	34768.3	420
2019	Yangquan	0.649086	0.0070004	44	1.16033	103038	55913.6	185
2019	Yuncheng	0.56617	0.00852388	161	1.43179	738140	32073.6	551
2019	Changzhi	0.639678	0.0106102	214	0.816495	122320	51997.7	439
2019	Dongying	1.82041	0.0184128	387	0.653786	1.63073e+07	129743	753
2019	Hebi	2.35308	0.0117717	82	0.559186	301800	56275.5	387
2019	Jining	1.04386	0.0174888	684	1.19692	4.60449e+06	50660.4	2124
2019	Tai'an	0.572811	0.0105086	307	1.29177	1.70018e+06	45739.6	935
2020	Jinchang	0.695891	0.0125106	88	0.448912	1315000	84868.4	102
2020	Pingliang	1.32703	0.0166149	63	2.13872	47900	26635.3	84
2020	Baoji	1.96674	0.0143037	168	0.643192	786000	66874	844
2020	Datong	0.505873	0.00645648	121	1.5639	433449	50085.9	364
2020	Jincheng	0.690395	0.00846699	119	0.794244	643192	73982.2	425
2020	Jinzhong	0.994463	0.0158941	163	1.03299	200152	49589.4	806
2020	Linfen	0.664268	0.0148078	135	1.15494	181542	45943.1	500
2020	Lüliang	0.914342	0.00870971	89	0.597213	383983	48056.6	588
2020	Pingdingshan	0.70462	0.00840221	291	1.0317	304000	46170.2	878
2020	Sanmenxia	1.11275	0.00840286	110	0.897994	1770000	66892.1	397
2020	Weinan	0.583304	0.0230371	135	1.28993	162000	38748.1	575
2020	Xinzhou	0.817893	0.0110834	77	1.11803	188696	40192.2	478
2020	Yangquan	0.827368	0.00895066	77	1.18862	150488	64050.8	221
2020	Yuncheng	0.531556	0.0134375	163	1.45239	86364	39154.8	607
2020	Changzhi	0.633934	0.00926234	304	0.83546	88825	61241.5	497
2020	Dongying	1.93842	0.0114458	498	0.682892	13443400	134119	845
2020	Hebi	1.3909	0.0108478	111	0.630069	384000	58659.2	399
2020	Jining	1.2208	0.0156446	830	1.25249	5451400	53064.6	1941
2020	Tai'an	0.681274	0.0138664	517	1.28323	2119000	49889	1097
2021	Jinchang	0.678662	0.0212494	81	0.38597	1882000	87701.7	116
2021	Pingliang	1.1963	0.0167369	57	1.85848	20900	26962.9	97
2021	Baoji	1.66788	0.0255419	140	0.603787	880600	66285.1	907
2021	Datong	0.506521	0.00853385	109	1.21215	696923	47572.6	453
2021	Jincheng	1.15316	0.0149187	106	0.590126	521204	76325.6	540
2021	Jinzhong	0.927367	0.0118675	148	0.796441	338579	47629.5	961
2021	Linfen	0.751157	0.00763027	90	0.848454	307263	42365.9	616
2021	Lüliang	0.735909	0.0112787	98	0.455312	536623	53528	721
2021	Pingdingshan	0.683611	0.0105984	196	1.04947	419000	45830.6	942
2021	Sanmenxia	0.968479	0.00815717	83	0.911877	2711000	65969.9	428
2021	Weinan	0.642455	0.0153388	140	1.1643	165200	37645.7	595
2021	Xinzhou	0.759489	0.0105414	81	0.807007	179285	43985.7	615
2021	Yangquan	0.740549	0.0137338	65	0.902883	130777	60989.6	293
2021	Yuncheng	0.648218	0.00944514	135	1.10428	854735	37785.4	787
2021	Changzhi	0.77286	0.011879	227	0.603777	138221	66369.5	616
2021	Dongying	1.92012	0.023002	493	0.63937	20119000	138924	895
2021	Hebi	1.49772	0.00968492	87	0.610477	556000	56499.2	444
2021	Jining	1.14882	0.0240441	853	1.20478	6787000	54037.4	2195
2021	Tai'an	0.637654	0.0165418	570	1.28887	2911000	49132.8	1225

## Sheet: declining cities
year	city	efficient	envir	tec	structure	trade	pgdp	industry level
2010	Baiyin	0.599676	0.0149747	7	0.598472	309596	17680	180
2010	Shizuishan	0.594113	0.00234271	6	0.50016	406630	41163	304
2010	Wuhai	0.769481	0.00312594	4	0.381065	3757.07	76653	168
2010	Jiaozuo	1.06071	0.00770896	54	0.338237	1.17857e+06	35767	1108
2010	Tongchuan	1.02399	0.0122935	2	0.489687	3317.05	22508	131
2010	Puyang	1.14285	0.0113365	43	0.295817	329675	21787	703
2010	Zaozhuang	1.18742	0.0102333	40	0.520639	616546	36839	1795
2011	Baiyin	0.596498	0.0106384	12	0.546578	617807	18612.6	145
2011	Shizuishan	0.474884	0.0033233	10	0.464968	390015	46006.4	226
2011	Wuhai	0.739094	0.00274178	3	0.360703	2441.43	83043.6	155
2011	Jiaozuo	1.09153	0.006985	83	0.336769	1.64284e+06	38068.1	1061
2011	Tongchuan	1.37105	0.00926864	4	0.454131	6568.6	26151.1	121
2011	Puyang	1.1151	0.0055622	35	0.318154	389588	23382.5	660
2011	Zaozhuang	1.17415	0.013868	51	0.559477	689483	39383	1635
2012	Baiyin	0.505941	0.0158204	14	0.549468	333250	23522.1	165
2012	Shizuishan	0.6651	0.00441891	12	0.462943	315650	52099.8	234
2012	Wuhai	0.559172	0.00585695	6	0.349762	29151.1	95580.6	153
2012	Jiaozuo	0.959093	0.00902315	96	0.365402	1.40327e+06	41319.7	1155
2012	Tongchuan	1.24306	0.0132962	5	0.435549	7840.12	30158.3	127
2012	Puyang	1.04657	0.00746654	36	0.321867	390744	25952.4	795
2012	Zaozhuang	1.23165	0.0124329	65	0.583748	714120	43394.3	1430
2013	Baiyin	1.6851	0.0113004	9	0.619806	483707	25140	179
2013	Shizuishan	0.759686	0.00271749	31	0.472041	291817	56627.4	264
2013	Wuhai	0.807029	0.00400417	8	0.50273	5561.49	98935.7	154
2013	Jiaozuo	0.952972	0.0119402	72	0.367695	1.4009e+06	44204.2	1211
2013	Tongchuan	2.66585	0.0133128	3	0.395958	10051.6	35644.1	147
2013	Puyang	0.98082	0.0126838	48	0.312481	411848	25829.3	875
2013	Zaozhuang	1.08998	0.00970724	69	0.619972	774974	45041.1	1507
2014	Baiyin	0.745246	0.0155651	27	0.733532	453418	25996.9	150
2014	Shizuishan	0.783285	0.00322983	8	0.460142	279823	61868	256
2014	Wuhai	0.821577	0.00226675	11	0.564826	11358	106484	154
2014	Jiaozuo	0.99721	0.00933574	78	0.498058	1.51359e+06	50911.9	1214
2014	Tongchuan	2.35373	0.0115967	1	0.477688	13651	37799.9	154
2014	Puyang	1.03914	0.0111771	49	0.513042	463167	33890.4	988
2014	Zaozhuang	1.18405	0.0140127	110	0.703295	884815	51379.8	1464
2015	Baiyin	0.4819	0.0130856	24	0.931813	158655	29009.3	168
2015	Shizuishan	0.888417	0.0040395	10	0.480444	222298	66941.3	243
2015	Wuhai	0.681768	0.00457564	16	0.739344	28650.6	105261	147
2015	Jiaozuo	1.0373	0.0129646	117	0.554384	1.28056e+06	55574.9	1213
2015	Tongchuan	2.2367	0.0137583	3	0.567599	14818	41441.9	173
2015	Puyang	1.19088	0.0095065	50	0.558621	490175	37506.7	1006
2015	Zaozhuang	1.20089	0.017973	138	0.753843	993174	54804.5	1468
2016	Baiyin	0.521168	0.0107553	46	1.13481	299944	31053.1	159
2016	Shizuishan	0.896192	0.0019933	41	0.506667	225739	70864.2	205
2016	Wuhai	0.783128	0.00445457	26	0.752386	59116.5	108388	149
2016	Jiaozuo	1.10055	0.00878767	140	0.579116	1.29525e+06	60859.3	1336
2016	Tongchuan	1.27611	0.00959218	5	0.778805	21429	40718.4	205
2016	Puyang	2.28837	0.00873161	78	0.622169	540683	41193.6	1010
2016	Zaozhuang	1.29523	0.011086	169	0.803864	895714	58059.3	1363
2017	Baiyin	1	0.0168678	61	1.09941	539240	27474.6	137
2017	Shizuishan	0.883568	0.00328983	72	0.539041	366424	65237.9	217
2017	Wuhai	0.925081	0.00514971	37	0.677299	41186	90995.7	144
2017	Jiaozuo	1.01511	0.00576075	180	0.624675	1486400	61789	1289
2017	Tongchuan	1.08189	0.0148148	13	0.947702	34605	41404.7	212
2017	Puyang	1.6	0.0104347	106	0.703062	596184	42016.9	890
2017	Zaozhuang	1.31615	0.015816	227	0.823433	998843	58849.9	1264
2018	Baiyin	0.632339	0.0168498	42	1.06991	466896	28345.6	130
2018	Shizuishan	0.992433	0.00396324	70	0.567626	468067	68459	240
2018	Wuhai	0.859827	0.00367548	59	0.59816	74000	81387	126
2018	Jiaozuo	0.934162	0.00888797	310	0.666843	1614700	61644.7	1208
2018	Tongchuan	0.933019	0.0153297	11	1.14054	30039	37957.1	235
2018	Puyang	1	0.00831158	84	0.779731	769604	42421.2	817
2018	Zaozhuang	1.70275	0.0173949	214	0.841048	1.05753e+06	59093.6	1138
2019	Baiyin	0.639892	0.0122426	56	1.20887	475864	27320.9	163
2019	Shizuishan	0.991944	0.00357046	91	0.937821	437008	58003.9	295
2019	Wuhai	0.789844	0.0052257	126	0.593212	58000	88336.1	134
2019	Jiaozuo	1.16938	0.00711603	254	0.764223	1503000	71259.9	1102
2019	Tongchuan	0.676525	0.0227389	11	1.51033	39056	42100.5	218
2019	Puyang	1.45	0.0140363	140	1.43201	839200	40635.4	687
2019	Zaozhuang	0.837323	0.0147408	342	1.08274	1.45832e+06	41724.1	593
2020	Baiyin	0.519707	0.0202314	92	1.32934	647000	33991.9	169
2020	Shizuishan	1.10837	0.00391292	150	0.945805	390100	67956.9	318
2020	Wuhai	0.980555	0.00434807	124	0.534429	59000	91937.5	158
2020	Jiaozuo	0.770116	0.00677071	328	1.20381	1600000	56460.1	848
2020	Tongchuan	0.769167	0.014816	32	1.639	69840	52400.4	196
2020	Puyang	1.94983	0.0121813	194	1.41862	870000	41054.7	630
2020	Zaozhuang	1.0225	0.0126939	383	1.226	2638000	44361.7	739
2021	Baiyin	0.5507	0.0204309	72	1.14222	780200	33863.4	199
2021	Shizuishan	1.15407	0.00397518	119	0.801303	486500	64430.8	344
2021	Wuhai	0.893934	0.00495042	87	0.393284	151500	91112.2	174
2021	Jiaozuo	0.730259	0.00928745	255	1.32918	1695000	51883.9	907
2021	Tongchuan	0.902119	0.0143869	38	1.25561	100580	55729.2	207
2021	Puyang	1.58436	0.0145785	160	1.35569	1159000	40688.9	666
2021	Zaozhuang	0.815077	0.0154897	412	1.21999	3151000	44812.4	841

## Sheet: Regenerating cities
year	city	efficient	envir	tec	structure	trade	pgdp	industry level
2010	Baotou	1.06756	0.00303579	27	0.798189	1.3221e+06	94269	715
2010	Zhangye	1.27615	0.0160627	2	0.994358	18494.3	17101	172
2010	Luoyang	0.942924	0.0108322	100	0.527418	1.04724e+06	35762	1821
2010	Nanyang	1.39527	0.00975968	49	0.526023	645296	19145	1474
2010	Linyi	0.972356	0.00944706	71	0.770792	3.2271e+06	23886	4027
2010	Zibo	1.00006	0.0156072	135	0.563129	4.53714e+06	63397	3413
2011	Baotou	1.09605	0.00190384	20	0.756723	1.78854e+06	104241	625
2011	Zhangye	1.32246	0.0151486	4	0.929909	11861.6	19240.5	122
2011	Luoyang	1.00838	0.00575444	156	0.508566	1.34534e+06	38431	1629
2011	Nanyang	1.3147	0.00966353	47	0.530955	929169	20139.9	1264
2011	Linyi	0.946557	0.0153893	70	0.802566	4.41171e+06	25946.2	3384
2011	Zibo	1.04221	0.0149889	175	0.601461	5.83585e+06	68090.6	3133
2012	Baotou	0.918252	0.00359015	39	0.760759	1.32551e+06	116380	618
2012	Zhangye	1.36696	0.00947837	9	1.0259	11442	22526.2	158
2012	Luoyang	1.04245	0.00826624	171	0.542014	995481	42527.6	1642
2012	Nanyang	1.17772	0.00564746	51	0.570169	829551	21665.4	1381
2012	Linyi	0.862718	0.0154719	68	0.85979	4978795	28578	3754
2012	Zibo	1.0131	0.010117	182	0.633994	6.01756e+06	74662.5	3177
2013	Baotou	0.866294	0.00491478	57	0.881658	1.30372e+06	148594	654
2013	Zhangye	1.54298	0.0112388	6	1.10849	14386.8	24632.8	174
2013	Luoyang	0.961479	0.00877608	228	0.594735	1.11168e+06	43242.8	1770
2013	Nanyang	1.04875	0.0117848	69	0.620158	1.11204e+06	20334.7	1423
2013	Linyi	0.869883	0.0217729	101	0.90731	5.82636e+06	29827	4137
2013	Zibo	1.06412	0.0126554	184	0.68715	5.57911e+06	87144.6	3131
2014	Baotou	1.17878	0.00305587	72	0.972611	1.10878e+06	128181	660
2014	Zhangye	1.496	0.0112781	8	1.28238	14275	29650	203
2014	Luoyang	0.840588	0.00804737	267	0.819855	1.08298e+06	47994.3	1779
2014	Nanyang	0.773975	0.00819176	90	0.773763	1.1884e+06	25883.7	1899
2014	Linyi	0.909276	0.0147387	140	0.958216	6.62841e+06	34687.6	3934
2014	Zibo	1.11622	0.0145504	261	0.73068	5.49127e+06	86670.4	2981
2015	Baotou	1.15862	0.0042904	86	1.01095	967271	138009	662
2015	Zhangye	1.63967	0.00979224	16	1.53553	15920	35053.2	211
2015	Luoyang	0.814145	0.0101215	247	0.907081	1.21516e+06	52624.6	1858
2015	Nanyang	0.825569	0.00855506	147	0.864211	1.1904e+06	29169.9	2262
2015	Linyi	0.896131	0.0151724	160	1.02521	5.4452e+06	38125.6	4053
2015	Zibo	1.13881	0.0149527	372	0.788176	4.7519e+06	92812.6	2981
2016	Baotou	1.09079	0.0044195	91	1.07047	1.14314e+06	143519	677
2016	Zhangye	1.50571	0.0140532	26	1.70153	15296	39373	226
2016	Luoyang	0.918746	0.00793543	280	1.00192	1.16639e+06	58007.8	1920
2016	Nanyang	1.26179	0.00668761	172	0.905251	1.07809e+06	31888.3	2479
2016	Linyi	0.855528	0.0157727	225	1.11248	5.72847e+06	40973.3	4047
2016	Zibo	1.22725	0.0119146	328	0.84032	5.25268e+06	99877.4	2976
2017	Baotou	0.479194	0.00552695	167	1.18557	1.34766e+06	113717	401
2017	Zhangye	2.32411	0.0129716	87	2.06628	23488	32285.6	224
2017	Luoyang	1.16814	0.0108491	420	1.07053	1330000	60642.2	1975
2017	Nanyang	1.05205	0.00893345	204	0.987008	1.3124e+06	32019.6	1969
2017	Linyi	0.839563	0.0148531	394	1.12906	6.64733e+06	41263.4	4074
2017	Zibo	1.29138	0.0120523	405	0.853286	6.75819e+06	101659	2624
2018	Baotou	0.444637	0.00528595	143	1.35848	1679000	94641.3	385
2018	Zhangye	2.25	0.0177819	118	2.50876	18675	31764.3	204
2018	Luoyang	1.02447	0.0118952	528	1.12997	1437000	62926.4	1888
2018	Nanyang	0.747413	0.0133441	319	1.06262	1695400	33011.1	1966
2018	Linyi	0.816168	0.0204124	350	1.14326	6.76071e+06	42982.9	4376
2018	Zibo	1.27344	0.00990675	400	0.864657	9.5292e+06	103968	2412
2019	Baotou	0.494252	0.00636105	212	1.45471	1907000	84958.9	420
2019	Zhangye	2.21274	0.0118228	106	2.81087	32993	35446	182
2019	Luoyang	1.47801	0.0111071	545	1.05509	1546000	67628.6	1799
2019	Nanyang	0.810728	0.0112776	305	1.56004	1.75636e+06	35305.8	1550
2019	Linyi	0.960948	0.0237212	511	1.40496	8.32847e+06	41833.5	2938
2019	Zibo	0.882651	0.0124	719	0.921274	8.81988e+06	75035.5	1668
2020	Baotou	0.590102	0.00257386	299	1.32608	1573000	93491.3	460
2020	Zhangye	1	0.0225699	105	2.88996	34000	42803.8	184
2020	Luoyang	1.54041	0.0119159	652	1.10801	1931000	68136.6	1785
2020	Nanyang	1.00551	0.00867988	375	1.5962	1286000	37695.2	1475
2020	Linyi	0.987348	0.0206709	888	1.48509	11672000	43007.8	3421
2020	Zibo	1.10688	0.0173632	906	0.97871	8876700	77063.2	1775
2021	Baotou	0.578973	0.00397736	247	1.02285	2461000	87690.2	480
2021	Zhangye	1.6	0.0146175	84	2.62155	37400	41728.5	187
2021	Luoyang	1.32896	0.0105808	563	1.17972	2324000	66109.5	1790
2021	Nanyang	0.825038	0.00768585	304	1.63196	1656000	38378.2	1667
2021	Linyi	1.01382	0.0226362	859	1.35321	17668000	44789.2	3771
2021	Zibo	1.1307	0.0178607	1023	0.93921	11924000	79241.3	1958
